# Supplementary material for: 1,4-Diferrocenylbutane-1,4-dione
Source: Acta Crystallogr Sect E Struct Rep Online. 2008 Feb 6;64(Pt 3):m444–5. doi: 10.1107/S1600536808003218 (PMC2960868; doi:10.1107/S1600536808003218)
Supplement: Supplementary file 1 [file e-64-0m444-sup1.cif]

##############################################################################
###                                                                        ###
###        Electronic paper (Acta Crystallographica Section E)             ###
###                                                                        ###
##############################################################################
#                                                                            #
# This CIF contains the data in a paper accepted for publication in Acta     #
# Crystallographica Section E. It conforms to the requirements of Notes      #
# for Authors for Section E, and has been peer reviewed under the auspices   #
# of the IUCr Commission on Journals.                                        #
#                                                                            #
# Full details of the Crystallographic Information File format               #
# are given in the paper "The Crystallographic Information File (CIF):       #
# a New Standard Archive File for Crystallography" by S. R. Hall, F. H.      #
# Allen and I. D. Brown [Acta Cryst. (1991), A47, 655-685].                  #
#                                                                            #
# The current version of the core CIF dictionary is obtainable from          #
# ftp://ftp.iucr.org/pub/cif_core.dic. The current version number is 2.1.    #
#                                                                            #
# Software is freely available for graphical display of the structure(s) in  #
# this CIF.  For information consult the CIF home page http://www.iucr.org/  #
# cif/home.html                                                              #
#                                                                            #
##############################################################################
                                             
data_global
_audit_creation_method     SHELXL-97
_journal_date_recd_electronic     2008-01-14
_journal_date_accepted     2008-01-29
_journal_name_full     'Acta Crystallographica, Section E'
_journal_year     2008
_journal_volume     64
_journal_issue      3
_journal_page_first     m444
_journal_page_last     m445
_journal_paper_category     QM
_journal_coeditor_code     AT2537
_publ_contact_author_name     'Mustafa Tombul'
_publ_contact_author_address
;
Department of Chemistry
Faculty of Arts and Science
University of K\?ir\?ikkale
Campus, Yah\,sihan
71450 K\?ir\?ikkale
Turkey
;
_publ_contact_author_email     mustafatombul38@gmail.com
_publ_contact_author_fax     90-318-3572461
_publ_contact_author_phone     90-318-3572478
_publ_section_title
;
1,4-Diferrocenylbutane-1,4-dione
;
loop_
    _publ_author_name
    _publ_author_footnote
    _publ_author_address
    'Mustafa Tombul' ?
;
Department of Chemistry
Faculty of Arts and Science
University of K\?ir\?ikkale
Campus, Yah\,sihan
71450 K\?ir\?ikkale
Turkey
;
    'Adnan Bulut'
;Additional correspondence author, e-mail: adnnblt@hotmail.com.
;
;
Department of Chemistry
Faculty of Arts and Science
University of K\?ir\?ikkale
Campus, Yah\,sihan
71450 K\?ir\?ikkale
Turkey
;
    'Kutalm\?i\,s G\"uven' ?
;
Department of Physics
Faculty of Arts and Science
University of K\?ir\?ikkale
Campus, Yah\,sihan
71450 K\?ir\?ikkale
Turkey
;
    'Orhan B\"uy\"ukg\"ung\"or' ?
;
Department of Physics
Faculty of Arts and Science
Ondokuz May\?is University
55139 Samsun
Turkey
;
data_I
_chemical_name_systematic
;
1,4-Diferrocenylbutane-1,4-dione
;
_chemical_name_common     'succinylferrocene'
_chemical_formula_moiety     'C24 H22 Fe2 O2'
_chemical_formula_sum     'C24 H22 Fe2 O2'
_chemical_formula_iupac     '[Fe2 (C5 H5)2 (C14 H12 O2)]'
_chemical_formula_weight     454.12
_chemical_melting_point     ?
_symmetry_cell_setting     orthorhombic
_symmetry_space_group_name_H-M     'P c a 21'
_symmetry_space_group_name_HALL     'P 2c -2ac'
loop_
    _symmetry_equiv_pos_as_xyz
    'x, y, z'
    '-x, -y, z+1/2'
    '-x+1/2, y, z+1/2'
    'x+1/2, -y, z'
_cell_length_a     10.4175(7)
_cell_length_b     18.5954(10)
_cell_length_c     9.9690(6)
_cell_angle_alpha     90.00
_cell_angle_beta     90.00
_cell_angle_gamma     90.00
_cell_volume     1931.2(2)
_cell_formula_units_Z     4
_cell_measurement_reflns_used     17802
_cell_measurement_theta_min     1.95
_cell_measurement_theta_max     27.27
_cell_measurement_temperature     298(2)
_exptl_crystal_description     'prismatic stick'
_exptl_crystal_colour     'red'
_exptl_crystal_size_max     0.450
_exptl_crystal_size_mid     0.330
_exptl_crystal_size_min     0.080
_exptl_crystal_density_diffrn     1.562
_exptl_crystal_density_meas     ?
_exptl_crystal_density_method     'not measured'
_exptl_crystal_F_000     936
loop_
    _exptl_crystal_face_index_h
    _exptl_crystal_face_index_k
    _exptl_crystal_face_index_l
    _exptl_crystal_face_perp_dist
    5 4 0 0.0450
    -5 -4 0 0.0310
    4 -5 0 0.0810
    -3 4 0 0.0500
    -1 4 7 0.3870
    1 -4 -7 0.4010
    0 -1 0 0.0720
_exptl_absorpt_coefficient_mu     1.52
_exptl_absorpt_correction_type     integration
_exptl_absorpt_process_details     '(X-RED32; Stoe & Cie, 2002)'
_exptl_absorpt_correction_T_min     0.5248
_exptl_absorpt_correction_T_max     0.8988
_exptl_special_details
;
;
_diffrn_ambient_temperature     298(2)
_diffrn_radiation_type     'Mo K\a'
_diffrn_radiation_wavelength     0.71073
_diffrn_radiation_monochromator     'plane graphite'
_diffrn_measurement_device_type     'Stoe IPDS 2'
_diffrn_measurement_device     '2-circle goniometer'
_diffrn_measurement_method     \w
_diffrn_detector_area_resol_mean     6.67
_diffrn_reflns_number     11622
_diffrn_reflns_av_R_equivalents     0.0383
_diffrn_reflns_theta_min     1.95
_diffrn_reflns_theta_max     26.78
_diffrn_reflns_theta_full     26.00
_diffrn_measured_fraction_theta_max     1.000
_diffrn_measured_fraction_theta_full     1.000
_diffrn_reflns_limit_h_min     -13
_diffrn_reflns_limit_h_max     13
_diffrn_reflns_limit_k_min     -20
_diffrn_reflns_limit_k_max     23
_diffrn_reflns_limit_l_min     -12
_diffrn_reflns_limit_l_max     12
_refine_special_details
;
 Refinement of F^2^ against ALL reflections.  The weighted R-factor wR and
 goodness of fit S are based on F^2^, conventional R-factors R are based
 on F, with F set to zero for negative F^2^. The threshold expression of
 F^2^ > 2sigma(F^2^) is used only for calculating R-factors(gt) etc. and is
 not relevant to the choice of reflections for refinement.  R-factors based
 on F^2^ are statistically about twice as large as those based on F, and R-
 factors based on ALL data will be even larger.
;
_reflns_number_total     3612
_reflns_number_gt     2941
_reflns_threshold_expression     'I>2u(I)'
_refine_ls_structure_factor_coef     Fsqd
_refine_ls_matrix_type     full
_refine_ls_R_factor_all     0.0483
_refine_ls_R_factor_gt     0.0357
_refine_ls_wR_factor_gt     0.0719
_refine_ls_wR_factor_ref     0.0752
_refine_ls_goodness_of_fit_ref     1.008
_refine_ls_restrained_S_all     1.008
_refine_ls_number_reflns     3612
_refine_ls_number_parameters     254
_refine_ls_number_restraints     1
_refine_ls_hydrogen_treatment     noref
_refine_ls_weighting_scheme     calc
_refine_ls_weighting_details
                 'calc w=1/[\s^2^(Fo^2^)+(0.0398P)^2^] where P=(Fo^2^+2Fc^2^)/3'
_atom_sites_solution_hydrogens     geom
_atom_sites_solution_primary     direct
_atom_sites_solution_secondary     difmap
_refine_ls_shift/su_max     0.001
_refine_ls_shift/su_mean     0.000
_refine_diff_density_max     0.365
_refine_diff_density_min     -0.221
_refine_ls_extinction_method     none
_refine_ls_extinction_coef     ?
_refine_ls_abs_structure_details     'Flack (1983), 1418 Freidel pairs'
_refine_ls_abs_structure_Flack     0.01(2)
loop_
    _atom_type_symbol
    _atom_type_description
    _atom_type_scat_dispersion_real
    _atom_type_scat_dispersion_imag
    _atom_type_scat_source
    'C' 'C' 0.0033 0.0016
                         'International Tables Vol C Tables 4.2.6.8 and 6.1.1.4'
    'H' 'H' 0.0000 0.0000
                         'International Tables Vol C Tables 4.2.6.8 and 6.1.1.4'
    'O' 'O' 0.0106 0.0060
                         'International Tables Vol C Tables 4.2.6.8 and 6.1.1.4'
    'Fe' 'Fe' 0.3463 0.8444
                         'International Tables Vol C Tables 4.2.6.8 and 6.1.1.4'
_computing_data_collection     'X-AREA (Stoe & Cie, 2002)'
_computing_cell_refinement     'X-AREA (Stoe & Cie, 2002)'
_computing_data_reduction     'X-RED32 (Stoe & Cie, 2002)'
_computing_structure_solution     'SHELXS97 (Sheldrick, 2008)'
_computing_structure_refinement     'SHELXL97 (Sheldrick, 2008)'
_computing_molecular_graphics     'ORTEP-3 for Windows (Farrugia, 1997)'
_computing_publication_material     'publCIF (Westrip, 2008)'
loop_
    _atom_site_type_symbol
    _atom_site_label
    _atom_site_fract_x
    _atom_site_fract_y
    _atom_site_fract_z
    _atom_site_U_iso_or_equiv
    _atom_site_adp_type
    _atom_site_calc_flag
    _atom_site_refinement_flags
    _atom_site_occupancy
    _atom_site_disorder_assembly
    _atom_site_disorder_group
    C C1 0.3828(4) 0.9008(2) 0.2532(4) 0.0488(9) Uani d . 1 . .
    C C2 0.3776(3) 0.9545(2) 0.1526(5) 0.0557(10) Uani d . 1 . .
    H H2 0.3145 0.9590 0.0871 0.067 Uiso calc R 1 . .
    C C3 0.4842(4) 1.0000(2) 0.1689(5) 0.0601(13) Uani d . 1 . .
    H H3 0.5037 1.0398 0.1161 0.072 Uiso calc R 1 . .
    C C4 0.5553(4) 0.9756(2) 0.2773(5) 0.0642(11) Uani d . 1 . .
    H H4 0.6302 0.9965 0.3100 0.077 Uiso calc R 1 . .
    C C5 0.4951(4) 0.9137(2) 0.3299(5) 0.0553(10) Uani d . 1 . .
    H H5 0.5239 0.8863 0.4019 0.066 Uiso calc R 1 . .
    C C6 0.5458(4) 0.8510(3) -0.0499(5) 0.0676(12) Uani d . 1 . .
    H H6 0.4850 0.8567 -0.1174 0.081 Uiso calc R 1 . .
    C C7 0.6536(5) 0.8933(3) -0.0304(6) 0.0758(14) Uani d . 1 . .
    H H7 0.6769 0.9327 -0.0826 0.091 Uiso calc R 1 . .
    C C8 0.7222(4) 0.8674(3) 0.0808(6) 0.0798(17) Uani d . 1 . .
    H H8 0.7980 0.8862 0.1155 0.096 Uiso calc R 1 . .
    C C9 0.6542(4) 0.8078(3) 0.1296(7) 0.0794(14) Uani d . 1 . .
    H H9 0.6783 0.7796 0.2025 0.095 Uiso calc R 1 . .
    C C10 0.5444(4) 0.7974(3) 0.0512(5) 0.0696(13) Uani d . 1 . .
    H H10 0.4822 0.7621 0.0631 0.083 Uiso calc R 1 . .
    C C11 0.2960(4) 0.8382(2) 0.2666(4) 0.0505(9) Uani d . 1 . .
    C C12 0.3305(4) 0.7823(2) 0.3686(4) 0.0568(10) Uani d . 1 . .
    H H12A 0.4163 0.7651 0.3490 0.068 Uiso calc R 1 . .
    H H12B 0.3332 0.8051 0.4561 0.068 Uiso calc R 1 . .
    C C13 0.2431(5) 0.7189(2) 0.3771(4) 0.0567(9) Uani d . 1 . .
    H H13A 0.1553 0.7359 0.3716 0.068 Uiso calc R 1 . .
    H H13B 0.2540 0.6967 0.4644 0.068 Uiso calc R 1 . .
    C C14 0.2621(4) 0.6621(2) 0.2717(4) 0.0517(9) Uani d . 1 . .
    C C15 0.1743(4) 0.5999(2) 0.2724(4) 0.0502(9) Uani d . 1 . .
    C C16 0.1563(4) 0.5503(2) 0.1648(4) 0.0587(12) Uani d . 1 . .
    H H16 0.2017 0.5496 0.0844 0.070 Uiso calc R 1 . .
    C C17 0.0573(4) 0.5024(2) 0.2023(5) 0.0656(11) Uani d . 1 . .
    H H17 0.0262 0.4646 0.1506 0.079 Uiso calc R 1 . .
    C C18 0.0139(4) 0.5214(2) 0.3300(5) 0.0662(12) Uani d . 1 . .
    H H18 -0.0507 0.4983 0.3777 0.079 Uiso calc R 1 . .
    C C19 0.0845(4) 0.5817(2) 0.3745(4) 0.0571(10) Uani d . 1 . .
    H H19 0.0742 0.6052 0.4561 0.069 Uiso calc R 1 . .
    C C20 -0.1607(5) 0.6109(3) 0.0730(5) 0.0652(13) Uani d . 1 . .
    H H20 -0.1936 0.5729 0.0231 0.078 Uiso calc R 1 . .
    C C21 -0.1998(4) 0.6299(3) 0.2023(6) 0.0654(11) Uani d . 1 . .
    H H21 -0.2628 0.6072 0.2532 0.078 Uiso calc R 1 . .
    C C22 -0.1253(4) 0.6901(3) 0.2414(6) 0.0710(15) Uani d . 1 . .
    H H22 -0.1307 0.7140 0.3232 0.085 Uiso calc R 1 . .
    C C23 -0.0425(4) 0.7074(2) 0.1362(6) 0.0691(12) Uani d . 1 . .
    H H23 0.0167 0.7449 0.1355 0.083 Uiso calc R 1 . .
    C C24 -0.0647(4) 0.6579(3) 0.0306(5) 0.0671(12) Uani d . 1 . .
    H H24 -0.0228 0.6569 -0.0518 0.081 Uiso calc R 1 . .
    O O1 0.1985(2) 0.83401(17) 0.1994(3) 0.0669(7) Uani d . 1 . .
    O O2 0.3494(2) 0.66641(17) 0.1891(3) 0.0680(8) Uani d . 1 . .
    Fe Fe1 0.54062(5) 0.89622(3) 0.13663(6) 0.04646(14) Uani d . 1 . .
    Fe Fe2 -0.00932(5) 0.60553(3) 0.20155(6) 0.04697(13) Uani d . 1 . .
loop_
    _atom_site_aniso_label
    _atom_site_aniso_U_11
    _atom_site_aniso_U_22
    _atom_site_aniso_U_33
    _atom_site_aniso_U_12
    _atom_site_aniso_U_13
    _atom_site_aniso_U_23
    C1 0.052(2) 0.047(2) 0.047(2) 0.0039(18) 0.0009(17) -0.002(2)
    C2 0.054(2) 0.058(3) 0.055(3) 0.0143(17) 0.0015(18) 0.004(2)
    C3 0.071(2) 0.049(2) 0.060(4) 0.0085(18) 0.0098(19) 0.003(2)
    C4 0.075(3) 0.053(3) 0.064(3) -0.012(2) -0.002(2) -0.009(2)
    C5 0.070(2) 0.050(2) 0.046(2) -0.0058(19) -0.0101(18) -0.0018(19)
    C6 0.068(3) 0.077(3) 0.057(3) -0.001(2) 0.007(2) -0.015(3)
    C7 0.070(3) 0.072(3) 0.085(4) -0.004(3) 0.031(3) -0.004(3)
    C8 0.044(2) 0.081(4) 0.114(5) -0.001(2) 0.008(2) -0.023(3)
    C9 0.072(3) 0.069(3) 0.097(4) 0.032(2) -0.010(3) -0.011(4)
    C10 0.071(3) 0.063(3) 0.074(3) -0.005(2) 0.011(2) -0.020(3)
    C11 0.055(2) 0.056(2) 0.0403(19) 0.0052(18) 0.0055(18) -0.002(2)
    C12 0.074(3) 0.055(3) 0.042(2) -0.007(2) -0.0032(17) 0.000(2)
    C13 0.075(2) 0.059(2) 0.0362(19) -0.007(2) 0.0026(16) -0.001(2)
    C14 0.058(2) 0.055(2) 0.042(2) 0.0067(18) -0.0024(18) 0.008(2)
    C15 0.061(2) 0.047(2) 0.043(2) 0.0057(18) -0.0036(18) 0.006(2)
    C16 0.065(2) 0.053(2) 0.058(4) 0.0120(17) 0.0003(17) -0.007(2)
    C17 0.084(3) 0.042(2) 0.071(3) 0.0021(18) -0.015(3) -0.003(3)
    C18 0.077(3) 0.057(3) 0.065(3) -0.011(2) -0.010(2) 0.019(2)
    C19 0.075(3) 0.052(2) 0.044(2) -0.003(2) -0.0067(19) 0.008(2)
    C20 0.077(3) 0.056(3) 0.063(3) -0.007(2) -0.020(2) 0.002(3)
    C21 0.050(2) 0.070(3) 0.076(3) -0.0053(18) 0.000(3) -0.001(3)
    C22 0.062(2) 0.060(3) 0.091(4) 0.017(2) -0.015(2) -0.019(3)
    C23 0.063(2) 0.045(2) 0.099(3) -0.0026(19) -0.030(3) 0.011(3)
    C24 0.062(2) 0.073(3) 0.066(3) -0.008(2) -0.009(2) 0.022(3)
    O1 0.0594(15) 0.080(2) 0.0610(16) -0.0037(13) -0.0077(16) 0.0057(19)
    O2 0.0693(16) 0.078(2) 0.0571(18) 0.0002(14) 0.0090(15) -0.0070(17)
    Fe1 0.0457(3) 0.0446(3) 0.0491(3) 0.0020(2) -0.0029(3) -0.0021(4)
    Fe2 0.0525(3) 0.0418(3) 0.0466(3) -0.0013(2) -0.0022(2) 0.0020(4)
_geom_special_details
;
 All esds (except the esd in the dihedral angle between two l.s. planes)
 are estimated using the full covariance matrix.  The cell esds are taken
 into account individually in the estimation of esds in distances, angles
 and torsion angles; correlations between esds in cell parameters are only
 used when they are defined by crystal symmetry.  An approximate (isotropic)
 treatment of cell esds is used for estimating esds involving l.s. planes.
;
loop_
    _geom_bond_atom_site_label_1
    _geom_bond_atom_site_label_2
    _geom_bond_site_symmetry_2
    _geom_bond_distance
    _geom_bond_publ_flag
    C1 C2 . 1.417(6) ?
    C1 C5 . 1.418(6) ?
    C1 C11 . 1.480(6) no
    C1 Fe1 . 2.015(4) ?
    C2 C3 . 1.406(6) ?
    C2 Fe1 . 2.022(3) ?
    C2 H2 . 0.9300 ?
    C3 C4 . 1.387(6) ?
    C3 Fe1 . 2.044(4) ?
    C3 H3 . 0.9300 ?
    C4 C5 . 1.411(6) ?
    C4 Fe1 . 2.042(4) ?
    C4 H4 . 0.9300 ?
    C5 Fe1 . 2.011(5) ?
    C5 H5 . 0.9300 ?
    C6 C7 . 1.386(7) ?
    C6 C10 . 1.417(7) ?
    C6 Fe1 . 2.041(5) ?
    C6 H6 . 0.9300 ?
    C7 C8 . 1.404(8) ?
    C7 Fe1 . 2.040(5) ?
    C7 H7 . 0.9300 ?
    C8 C9 . 1.404(7) ?
    C8 Fe1 . 2.043(4) ?
    C8 H8 . 0.9300 ?
    C9 C10 . 1.399(7) ?
    C9 Fe1 . 2.027(4) ?
    C9 H9 . 0.9300 ?
    C10 Fe1 . 2.026(5) ?
    C10 H10 . 0.9300 ?
    C11 O1 . 1.219(5) no
    C11 C12 . 1.499(6) no
    C12 C13 . 1.492(6) no
    C12 H12A . 0.9700 ?
    C12 H12B . 0.9700 ?
    C13 C14 . 1.503(6) no
    C13 H13A . 0.9700 ?
    C13 H13B . 0.9700 ?
    C14 O2 . 1.229(4) no
    C14 C15 . 1.475(6) no
    C15 C19 . 1.423(6) ?
    C15 C16 . 1.427(6) ?
    C15 Fe2 . 2.042(4) ?
    C16 C17 . 1.413(6) ?
    C16 Fe2 . 2.042(4) ?
    C16 H16 . 0.9300 ?
    C17 C18 . 1.396(7) ?
    C17 Fe2 . 2.039(4) ?
    C17 H17 . 0.9300 ?
    C18 C19 . 1.412(6) ?
    C18 Fe2 . 2.035(4) ?
    C18 H18 . 0.9300 ?
    C19 Fe2 . 2.032(4) ?
    C19 H19 . 0.9300 ?
    C20 C24 . 1.394(6) ?
    C20 C21 . 1.397(7) ?
    C20 Fe2 . 2.034(5) ?
    C20 H20 . 0.9300 ?
    C21 C22 . 1.417(6) ?
    C21 Fe2 . 2.035(4) ?
    C21 H21 . 0.9300 ?
    C22 C23 . 1.396(7) ?
    C22 Fe2 . 2.023(4) ?
    C22 H22 . 0.9300 ?
    C23 C24 . 1.418(7) ?
    C23 Fe2 . 2.033(4) ?
    C23 H23 . 0.9300 ?
    C24 Fe2 . 2.046(4) ?
    C24 H24 . 0.9300 ?
loop_
    _geom_angle_atom_site_label_1
    _geom_angle_atom_site_label_2
    _geom_angle_atom_site_label_3
    _geom_angle_site_symmetry_1
    _geom_angle_site_symmetry_3
    _geom_angle
    _geom_angle_publ_flag
    C2 C1 C5 . . 107.1(4) ?
    C2 C1 C11 . . 126.5(4) ?
    C5 C1 C11 . . 126.0(4) ?
    C2 C1 Fe1 . . 69.7(2) ?
    C5 C1 Fe1 . . 69.2(2) ?
    C11 C1 Fe1 . . 121.2(3) ?
    C3 C2 C1 . . 108.2(4) ?
    C3 C2 Fe1 . . 70.6(2) ?
    C1 C2 Fe1 . . 69.2(2) ?
    C3 C2 H2 . . 125.9 ?
    C1 C2 H2 . . 125.9 ?
    Fe1 C2 H2 . . 125.9 ?
    C4 C3 C2 . . 108.4(4) ?
    C4 C3 Fe1 . . 70.1(2) ?
    C2 C3 Fe1 . . 68.9(2) ?
    C4 C3 H3 . . 125.8 ?
    C2 C3 H3 . . 125.8 ?
    Fe1 C3 H3 . . 126.7 ?
    C3 C4 C5 . . 108.6(4) ?
    C3 C4 Fe1 . . 70.2(3) ?
    C5 C4 Fe1 . . 68.4(2) ?
    C3 C4 H4 . . 125.7 ?
    C5 C4 H4 . . 125.7 ?
    Fe1 C4 H4 . . 127.2 ?
    C4 C5 C1 . . 107.7(4) ?
    C4 C5 Fe1 . . 70.8(3) ?
    C1 C5 Fe1 . . 69.5(2) ?
    C4 C5 H5 . . 126.1 ?
    C1 C5 H5 . . 126.1 ?
    Fe1 C5 H5 . . 125.1 ?
    C7 C6 C10 . . 108.0(4) ?
    C7 C6 Fe1 . . 70.1(3) ?
    C10 C6 Fe1 . . 69.0(3) ?
    C7 C6 H6 . . 126.0 ?
    C10 C6 H6 . . 126.0 ?
    Fe1 C6 H6 . . 126.5 ?
    C6 C7 C8 . . 109.2(5) ?
    C6 C7 Fe1 . . 70.2(3) ?
    C8 C7 Fe1 . . 70.0(3) ?
    C6 C7 H7 . . 125.4 ?
    C8 C7 H7 . . 125.4 ?
    Fe1 C7 H7 . . 125.9 ?
    C9 C8 C7 . . 106.7(5) ?
    C9 C8 Fe1 . . 69.2(2) ?
    C7 C8 Fe1 . . 69.8(3) ?
    C9 C8 H8 . . 126.6 ?
    C7 C8 H8 . . 126.6 ?
    Fe1 C8 H8 . . 125.9 ?
    C10 C9 C8 . . 109.1(5) ?
    C10 C9 Fe1 . . 69.7(2) ?
    C8 C9 Fe1 . . 70.4(3) ?
    C10 C9 H9 . . 125.4 ?
    C8 C9 H9 . . 125.4 ?
    Fe1 C9 H9 . . 126.0 ?
    C9 C10 C6 . . 107.0(4) ?
    C9 C10 Fe1 . . 69.9(3) ?
    C6 C10 Fe1 . . 70.2(3) ?
    C9 C10 H10 . . 126.5 ?
    C6 C10 H10 . . 126.5 ?
    Fe1 C10 H10 . . 125.0 ?
    O1 C11 C1 . . 120.7(4) ?
    O1 C11 C12 . . 121.9(4) no
    C1 C11 C12 . . 117.4(3) no
    C13 C12 C11 . . 116.2(4) no
    C13 C12 H12A . . 108.2 ?
    C11 C12 H12A . . 108.2 ?
    C13 C12 H12B . . 108.2 ?
    C11 C12 H12B . . 108.2 ?
    H12A C12 H12B . . 107.4 ?
    C12 C13 C14 . . 115.8(4) no
    C12 C13 H13A . . 108.3 ?
    C14 C13 H13A . . 108.3 ?
    C12 C13 H13B . . 108.3 ?
    C14 C13 H13B . . 108.3 ?
    H13A C13 H13B . . 107.4 ?
    O2 C14 C15 . . 120.9(4) ?
    O2 C14 C13 . . 121.3(4) no
    C15 C14 C13 . . 117.8(4) no
    C19 C15 C16 . . 107.4(4) ?
    C19 C15 C14 . . 126.7(4) ?
    C16 C15 C14 . . 125.8(4) ?
    C19 C15 Fe2 . . 69.2(2) ?
    C16 C15 Fe2 . . 69.5(2) ?
    C14 C15 Fe2 . . 122.6(3) ?
    C17 C16 C15 . . 107.7(4) ?
    C17 C16 Fe2 . . 69.6(2) ?
    C15 C16 Fe2 . . 69.5(2) ?
    C17 C16 H16 . . 126.2 ?
    C15 C16 H16 . . 126.2 ?
    Fe2 C16 H16 . . 126.2 ?
    C18 C17 C16 . . 108.6(4) ?
    C18 C17 Fe2 . . 69.8(3) ?
    C16 C17 Fe2 . . 69.9(2) ?
    C18 C17 H17 . . 125.7 ?
    C16 C17 H17 . . 125.7 ?
    Fe2 C17 H17 . . 126.2 ?
    C17 C18 C19 . . 108.6(4) ?
    C17 C18 Fe2 . . 70.1(3) ?
    C19 C18 Fe2 . . 69.5(2) ?
    C17 C18 H18 . . 125.7 ?
    C19 C18 H18 . . 125.7 ?
    Fe2 C18 H18 . . 126.3 ?
    C18 C19 C15 . . 107.8(4) ?
    C18 C19 Fe2 . . 69.8(2) ?
    C15 C19 Fe2 . . 69.9(2) ?
    C18 C19 H19 . . 126.1 ?
    C15 C19 H19 . . 126.1 ?
    Fe2 C19 H19 . . 125.7 ?
    C24 C20 C21 . . 109.3(5) ?
    C24 C20 Fe2 . . 70.5(3) ?
    C21 C20 Fe2 . . 69.9(2) ?
    C24 C20 H20 . . 125.3 ?
    C21 C20 H20 . . 125.3 ?
    Fe2 C20 H20 . . 125.8 ?
    C20 C21 C22 . . 107.1(5) ?
    C20 C21 Fe2 . . 69.9(3) ?
    C22 C21 Fe2 . . 69.1(2) ?
    C20 C21 H21 . . 126.5 ?
    C22 C21 H21 . . 126.5 ?
    Fe2 C21 H21 . . 126.1 ?
    C23 C22 C21 . . 108.3(5) ?
    C23 C22 Fe2 . . 70.3(2) ?
    C21 C22 Fe2 . . 70.0(3) ?
    C23 C22 H22 . . 125.8 ?
    C21 C22 H22 . . 125.8 ?
    Fe2 C22 H22 . . 125.4 ?
    C22 C23 C24 . . 107.9(4) ?
    C22 C23 Fe2 . . 69.5(3) ?
    C24 C23 Fe2 . . 70.1(2) ?
    C22 C23 H23 . . 126.0 ?
    C24 C23 H23 . . 126.0 ?
    Fe2 C23 H23 . . 125.9 ?
    C20 C24 C23 . . 107.4(5) ?
    C20 C24 Fe2 . . 69.6(3) ?
    C23 C24 Fe2 . . 69.2(3) ?
    C20 C24 H24 . . 126.3 ?
    C23 C24 H24 . . 126.3 ?
    Fe2 C24 H24 . . 126.5 ?
    C5 Fe1 C1 . . 41.26(16) ?
    C5 Fe1 C2 . . 68.88(18) ?
    C1 Fe1 C2 . . 41.09(17) ?
    C5 Fe1 C10 . . 123.65(19) ?
    C1 Fe1 C10 . . 107.25(18) ?
    C2 Fe1 C10 . . 122.41(18) ?
    C5 Fe1 C9 . . 107.6(2) ?
    C1 Fe1 C9 . . 122.0(2) ?
    C2 Fe1 C9 . . 158.17(19) ?
    C10 Fe1 C9 . . 40.4(2) ?
    C5 Fe1 C7 . . 157.3(2) ?
    C1 Fe1 C7 . . 160.5(2) ?
    C2 Fe1 C7 . . 124.3(2) ?
    C10 Fe1 C7 . . 67.8(2) ?
    C9 Fe1 C7 . . 67.3(2) ?
    C5 Fe1 C6 . . 161.01(18) ?
    C1 Fe1 C6 . . 124.33(18) ?
    C2 Fe1 C6 . . 108.36(19) ?
    C10 Fe1 C6 . . 40.8(2) ?
    C9 Fe1 C6 . . 67.6(2) ?
    C7 Fe1 C6 . . 39.70(19) ?
    C5 Fe1 C4 . . 40.76(17) ?
    C1 Fe1 C4 . . 68.56(17) ?
    C2 Fe1 C4 . . 67.73(19) ?
    C10 Fe1 C4 . . 160.6(2) ?
    C9 Fe1 C4 . . 124.5(2) ?
    C7 Fe1 C4 . . 122.4(2) ?
    C6 Fe1 C4 . . 157.16(19) ?
    C5 Fe1 C8 . . 121.4(2) ?
    C1 Fe1 C8 . . 157.5(2) ?
    C2 Fe1 C8 . . 160.0(2) ?
    C10 Fe1 C8 . . 68.29(19) ?
    C9 Fe1 C8 . . 40.3(2) ?
    C7 Fe1 C8 . . 40.2(2) ?
    C6 Fe1 C8 . . 67.6(2) ?
    C4 Fe1 C8 . . 107.9(2) ?
    C5 Fe1 C3 . . 68.19(18) ?
    C1 Fe1 C3 . . 68.56(17) ?
    C2 Fe1 C3 . . 40.46(16) ?
    C10 Fe1 C3 . . 158.24(19) ?
    C9 Fe1 C3 . . 160.00(18) ?
    C7 Fe1 C3 . . 108.6(2) ?
    C6 Fe1 C3 . . 122.7(2) ?
    C4 Fe1 C3 . . 39.69(18) ?
    C8 Fe1 C3 . . 123.8(2) ?
    C22 Fe2 C19 . . 106.9(2) ?
    C22 Fe2 C23 . . 40.3(2) ?
    C19 Fe2 C23 . . 123.9(2) ?
    C22 Fe2 C20 . . 67.8(2) ?
    C19 Fe2 C20 . . 156.70(19) ?
    C23 Fe2 C20 . . 67.71(18) ?
    C22 Fe2 C21 . . 40.87(18) ?
    C19 Fe2 C21 . . 121.0(2) ?
    C23 Fe2 C21 . . 68.17(19) ?
    C20 Fe2 C21 . . 40.2(2) ?
    C22 Fe2 C18 . . 123.0(2) ?
    C19 Fe2 C18 . . 40.62(17) ?
    C23 Fe2 C18 . . 159.7(2) ?
    C20 Fe2 C18 . . 121.74(19) ?
    C21 Fe2 C18 . . 106.5(2) ?
    C22 Fe2 C17 . . 159.0(2) ?
    C19 Fe2 C17 . . 68.14(19) ?
    C23 Fe2 C17 . . 159.3(2) ?
    C20 Fe2 C17 . . 108.2(2) ?
    C21 Fe2 C17 . . 122.74(18) ?
    C18 Fe2 C17 . . 40.1(2) ?
    C22 Fe2 C15 . . 122.14(18) ?
    C19 Fe2 C15 . . 40.91(17) ?
    C23 Fe2 C15 . . 108.56(16) ?
    C20 Fe2 C15 . . 161.2(2) ?
    C21 Fe2 C15 . . 157.4(2) ?
    C18 Fe2 C15 . . 68.36(17) ?
    C17 Fe2 C15 . . 68.37(16) ?
    C22 Fe2 C16 . . 158.68(19) ?
    C19 Fe2 C16 . . 68.64(17) ?
    C23 Fe2 C16 . . 123.7(2) ?
    C20 Fe2 C16 . . 124.5(2) ?
    C21 Fe2 C16 . . 159.50(19) ?
    C18 Fe2 C16 . . 68.02(19) ?
    C17 Fe2 C16 . . 40.52(17) ?
    C15 Fe2 C16 . . 40.91(16) ?
    C22 Fe2 C24 . . 68.0(2) ?
    C19 Fe2 C24 . . 161.24(18) ?
    C23 Fe2 C24 . . 40.7(2) ?
    C20 Fe2 C24 . . 39.96(17) ?
    C21 Fe2 C24 . . 67.8(2) ?
    C18 Fe2 C24 . . 157.4(2) ?
    C17 Fe2 C24 . . 123.1(2) ?
    C15 Fe2 C24 . . 125.22(17) ?
    C16 Fe2 C24 . . 109.14(19) ?
loop_
    _geom_torsion_atom_site_label_1
    _geom_torsion_atom_site_label_2
    _geom_torsion_atom_site_label_3
    _geom_torsion_atom_site_label_4
    _geom_torsion_site_symmetry_1
    _geom_torsion_site_symmetry_2
    _geom_torsion_site_symmetry_3
    _geom_torsion_site_symmetry_4
    _geom_torsion
    _geom_torsion_publ_flag
    C5 C1 C2 C3 . . . . -0.8(5) ?
    C11 C1 C2 C3 . . . . -174.5(4) ?
    Fe1 C1 C2 C3 . . . . -60.1(3) ?
    C5 C1 C2 Fe1 . . . . 59.3(3) ?
    C11 C1 C2 Fe1 . . . . -114.4(4) ?
    C1 C2 C3 C4 . . . . 0.0(5) ?
    Fe1 C2 C3 C4 . . . . -59.2(3) ?
    C1 C2 C3 Fe1 . . . . 59.2(3) ?
    C2 C3 C4 C5 . . . . 0.7(5) ?
    Fe1 C3 C4 C5 . . . . -57.8(3) ?
    C2 C3 C4 Fe1 . . . . 58.5(3) ?
    C3 C4 C5 C1 . . . . -1.2(5) ?
    Fe1 C4 C5 C1 . . . . -60.0(3) ?
    C3 C4 C5 Fe1 . . . . 58.9(3) ?
    C2 C1 C5 C4 . . . . 1.2(5) ?
    C11 C1 C5 C4 . . . . 174.9(4) ?
    Fe1 C1 C5 C4 . . . . 60.8(3) ?
    C2 C1 C5 Fe1 . . . . -59.7(3) ?
    C11 C1 C5 Fe1 . . . . 114.1(4) ?
    C10 C6 C7 C8 . . . . 0.6(5) ?
    Fe1 C6 C7 C8 . . . . 59.4(4) ?
    C10 C6 C7 Fe1 . . . . -58.8(3) ?
    C6 C7 C8 C9 . . . . 0.1(6) ?
    Fe1 C7 C8 C9 . . . . 59.6(3) ?
    C6 C7 C8 Fe1 . . . . -59.5(3) ?
    C7 C8 C9 C10 . . . . -0.8(6) ?
    Fe1 C8 C9 C10 . . . . 59.2(3) ?
    C7 C8 C9 Fe1 . . . . -60.0(3) ?
    C8 C9 C10 C6 . . . . 1.1(6) ?
    Fe1 C9 C10 C6 . . . . 60.7(3) ?
    C8 C9 C10 Fe1 . . . . -59.6(3) ?
    C7 C6 C10 C9 . . . . -1.0(5) ?
    Fe1 C6 C10 C9 . . . . -60.5(3) ?
    C7 C6 C10 Fe1 . . . . 59.5(3) ?
    C2 C1 C11 O1 . . . . -10.7(6) ?
    C5 C1 C11 O1 . . . . 176.7(4) ?
    Fe1 C1 C11 O1 . . . . -97.5(4) ?
    C2 C1 C11 C12 . . . . 171.3(4) ?
    C5 C1 C11 C12 . . . . -1.3(6) ?
    Fe1 C1 C11 C12 . . . . 84.5(4) ?
    O1 C11 C12 C13 . . . . 3.7(6) ?
    C1 C11 C12 C13 . . . . -178.3(4) ?
    C11 C12 C13 C14 . . . . 79.5(5) ?
    C12 C13 C14 O2 . . . . 4.0(6) ?
    C12 C13 C14 C15 . . . . -177.4(4) ?
    O2 C14 C15 C19 . . . . 168.3(4) ?
    C13 C14 C15 C19 . . . . -10.2(6) ?
    O2 C14 C15 C16 . . . . -17.5(6) ?
    C13 C14 C15 C16 . . . . 164.0(4) ?
    O2 C14 C15 Fe2 . . . . -104.6(4) ?
    C13 C14 C15 Fe2 . . . . 76.9(5) ?
    C19 C15 C16 C17 . . . . -0.4(5) ?
    C14 C15 C16 C17 . . . . -175.5(4) ?
    Fe2 C15 C16 C17 . . . . -59.4(3) ?
    C19 C15 C16 Fe2 . . . . 59.0(3) ?
    C14 C15 C16 Fe2 . . . . -116.1(4) ?
    C15 C16 C17 C18 . . . . 0.1(5) ?
    Fe2 C16 C17 C18 . . . . -59.3(3) ?
    C15 C16 C17 Fe2 . . . . 59.4(3) ?
    C16 C17 C18 C19 . . . . 0.3(5) ?
    Fe2 C17 C18 C19 . . . . -59.1(3) ?
    C16 C17 C18 Fe2 . . . . 59.3(3) ?
    C17 C18 C19 C15 . . . . -0.5(5) ?
    Fe2 C18 C19 C15 . . . . -59.9(3) ?
    C17 C18 C19 Fe2 . . . . 59.4(3) ?
    C16 C15 C19 C18 . . . . 0.5(5) ?
    C14 C15 C19 C18 . . . . 175.6(4) ?
    Fe2 C15 C19 C18 . . . . 59.8(3) ?
    C16 C15 C19 Fe2 . . . . -59.3(3) ?
    C14 C15 C19 Fe2 . . . . 115.8(4) ?
    C24 C20 C21 C22 . . . . -0.3(5) ?
    Fe2 C20 C21 C22 . . . . 59.3(3) ?
    C24 C20 C21 Fe2 . . . . -59.7(3) ?
    C20 C21 C22 C23 . . . . 0.3(5) ?
    Fe2 C21 C22 C23 . . . . 60.1(3) ?
    C20 C21 C22 Fe2 . . . . -59.8(3) ?
    C21 C22 C23 C24 . . . . -0.1(5) ?
    Fe2 C22 C23 C24 . . . . 59.8(3) ?
    C21 C22 C23 Fe2 . . . . -60.0(3) ?
    C21 C20 C24 C23 . . . . 0.2(5) ?
    Fe2 C20 C24 C23 . . . . -59.1(3) ?
    C21 C20 C24 Fe2 . . . . 59.3(3) ?
    C22 C23 C24 C20 . . . . -0.1(5) ?
    Fe2 C23 C24 C20 . . . . 59.3(3) ?
    C22 C23 C24 Fe2 . . . . -59.4(3) ?
    C4 C5 Fe1 C1 . . . . -118.3(4) ?
    C4 C5 Fe1 C2 . . . . -80.0(3) ?
    C1 C5 Fe1 C2 . . . . 38.3(2) ?
    C4 C5 Fe1 C10 . . . . 164.4(3) ?
    C1 C5 Fe1 C10 . . . . -77.4(3) ?
    C4 C5 Fe1 C9 . . . . 122.9(3) ?
    C1 C5 Fe1 C9 . . . . -118.9(3) ?
    C4 C5 Fe1 C7 . . . . 49.9(6) ?
    C1 C5 Fe1 C7 . . . . 168.2(5) ?
    C4 C5 Fe1 C6 . . . . -165.1(5) ?
    C1 C5 Fe1 C6 . . . . -46.8(7) ?
    C1 C5 Fe1 C4 . . . . 118.3(4) ?
    C4 C5 Fe1 C8 . . . . 80.9(3) ?
    C1 C5 Fe1 C8 . . . . -160.8(3) ?
    C4 C5 Fe1 C3 . . . . -36.4(3) ?
    C1 C5 Fe1 C3 . . . . 81.9(3) ?
    C2 C1 Fe1 C5 . . . . 118.4(3) ?
    C11 C1 Fe1 C5 . . . . -120.4(4) ?
    C5 C1 Fe1 C2 . . . . -118.4(3) ?
    C11 C1 Fe1 C2 . . . . 121.2(5) ?
    C2 C1 Fe1 C10 . . . . -119.9(3) ?
    C5 C1 Fe1 C10 . . . . 121.7(3) ?
    C11 C1 Fe1 C10 . . . . 1.4(4) ?
    C2 C1 Fe1 C9 . . . . -161.6(3) ?
    C5 C1 Fe1 C9 . . . . 80.0(3) ?
    C11 C1 Fe1 C9 . . . . -40.4(4) ?
    C2 C1 Fe1 C7 . . . . -47.9(7) ?
    C5 C1 Fe1 C7 . . . . -166.3(5) ?
    C11 C1 Fe1 C7 . . . . 73.3(7) ?
    C2 C1 Fe1 C6 . . . . -78.3(3) ?
    C5 C1 Fe1 C6 . . . . 163.3(3) ?
    C11 C1 Fe1 C6 . . . . 42.9(4) ?
    C2 C1 Fe1 C4 . . . . 80.3(3) ?
    C5 C1 Fe1 C4 . . . . -38.2(3) ?
    C11 C1 Fe1 C4 . . . . -158.5(4) ?
    C2 C1 Fe1 C8 . . . . 165.4(5) ?
    C5 C1 Fe1 C8 . . . . 46.9(6) ?
    C11 C1 Fe1 C8 . . . . -73.4(6) ?
    C2 C1 Fe1 C3 . . . . 37.5(2) ?
    C5 C1 Fe1 C3 . . . . -80.9(3) ?
    C11 C1 Fe1 C3 . . . . 158.7(4) ?
    C3 C2 Fe1 C5 . . . . 80.7(3) ?
    C1 C2 Fe1 C5 . . . . -38.4(2) ?
    C3 C2 Fe1 C1 . . . . 119.2(4) ?
    C3 C2 Fe1 C10 . . . . -162.0(3) ?
    C1 C2 Fe1 C10 . . . . 78.8(3) ?
    C3 C2 Fe1 C9 . . . . 165.3(6) ?
    C1 C2 Fe1 C9 . . . . 46.1(7) ?
    C3 C2 Fe1 C7 . . . . -78.3(3) ?
    C1 C2 Fe1 C7 . . . . 162.6(3) ?
    C3 C2 Fe1 C6 . . . . -119.2(3) ?
    C1 C2 Fe1 C6 . . . . 121.6(3) ?
    C3 C2 Fe1 C4 . . . . 36.7(3) ?
    C1 C2 Fe1 C4 . . . . -82.4(3) ?
    C3 C2 Fe1 C8 . . . . -44.3(7) ?
    C1 C2 Fe1 C8 . . . . -163.5(6) ?
    C1 C2 Fe1 C3 . . . . -119.2(4) ?
    C9 C10 Fe1 C5 . . . . -77.1(4) ?
    C6 C10 Fe1 C5 . . . . 165.3(2) ?
    C9 C10 Fe1 C1 . . . . -119.5(4) ?
    C6 C10 Fe1 C1 . . . . 123.0(3) ?
    C9 C10 Fe1 C2 . . . . -161.9(3) ?
    C6 C10 Fe1 C2 . . . . 80.5(3) ?
    C6 C10 Fe1 C9 . . . . -117.5(4) ?
    C9 C10 Fe1 C7 . . . . 80.6(4) ?
    C6 C10 Fe1 C7 . . . . -37.0(3) ?
    C9 C10 Fe1 C6 . . . . 117.5(4) ?
    C9 C10 Fe1 C4 . . . . -45.2(7) ?
    C6 C10 Fe1 C4 . . . . -162.7(5) ?
    C9 C10 Fe1 C8 . . . . 37.1(3) ?
    C6 C10 Fe1 C8 . . . . -80.5(3) ?
    C9 C10 Fe1 C3 . . . . 165.3(5) ?
    C6 C10 Fe1 C3 . . . . 47.7(6) ?
    C10 C9 Fe1 C5 . . . . 121.7(3) ?
    C8 C9 Fe1 C5 . . . . -118.2(3) ?
    C10 C9 Fe1 C1 . . . . 78.7(4) ?
    C8 C9 Fe1 C1 . . . . -161.1(3) ?
    C10 C9 Fe1 C2 . . . . 44.7(8) ?
    C8 C9 Fe1 C2 . . . . 164.9(6) ?
    C8 C9 Fe1 C10 . . . . 120.1(5) ?
    C10 C9 Fe1 C7 . . . . -81.9(4) ?
    C8 C9 Fe1 C7 . . . . 38.2(3) ?
    C10 C9 Fe1 C6 . . . . -38.8(3) ?
    C8 C9 Fe1 C6 . . . . 81.4(4) ?
    C10 C9 Fe1 C4 . . . . 163.4(3) ?
    C8 C9 Fe1 C4 . . . . -76.5(4) ?
    C10 C9 Fe1 C8 . . . . -120.1(5) ?
    C10 C9 Fe1 C3 . . . . -164.0(5) ?
    C8 C9 Fe1 C3 . . . . -43.8(8) ?
    C6 C7 Fe1 C5 . . . . 163.0(4) ?
    C8 C7 Fe1 C5 . . . . 42.9(7) ?
    C6 C7 Fe1 C1 . . . . -40.9(7) ?
    C8 C7 Fe1 C1 . . . . -161.0(5) ?
    C6 C7 Fe1 C2 . . . . -77.0(4) ?
    C8 C7 Fe1 C2 . . . . 162.8(3) ?
    C6 C7 Fe1 C10 . . . . 37.9(3) ?
    C8 C7 Fe1 C10 . . . . -82.2(3) ?
    C6 C7 Fe1 C9 . . . . 81.8(3) ?
    C8 C7 Fe1 C9 . . . . -38.3(3) ?
    C8 C7 Fe1 C6 . . . . -120.1(5) ?
    C6 C7 Fe1 C4 . . . . -160.7(3) ?
    C8 C7 Fe1 C4 . . . . 79.1(4) ?
    C6 C7 Fe1 C8 . . . . 120.1(5) ?
    C6 C7 Fe1 C3 . . . . -119.1(3) ?
    C8 C7 Fe1 C3 . . . . 120.7(3) ?
    C7 C6 Fe1 C5 . . . . -159.7(5) ?
    C10 C6 Fe1 C5 . . . . -40.3(7) ?
    C7 C6 Fe1 C1 . . . . 164.7(3) ?
    C10 C6 Fe1 C1 . . . . -76.0(3) ?
    C7 C6 Fe1 C2 . . . . 122.0(3) ?
    C10 C6 Fe1 C2 . . . . -118.7(3) ?
    C7 C6 Fe1 C10 . . . . -119.4(4) ?
    C7 C6 Fe1 C9 . . . . -80.9(3) ?
    C10 C6 Fe1 C9 . . . . 38.4(3) ?
    C10 C6 Fe1 C7 . . . . 119.4(4) ?
    C7 C6 Fe1 C4 . . . . 45.9(6) ?
    C10 C6 Fe1 C4 . . . . 165.3(4) ?
    C7 C6 Fe1 C8 . . . . -37.1(3) ?
    C10 C6 Fe1 C8 . . . . 82.2(3) ?
    C7 C6 Fe1 C3 . . . . 79.7(4) ?
    C10 C6 Fe1 C3 . . . . -161.0(3) ?
    C3 C4 Fe1 C5 . . . . -120.5(4) ?
    C3 C4 Fe1 C1 . . . . -81.9(3) ?
    C5 C4 Fe1 C1 . . . . 38.6(2) ?
    C3 C4 Fe1 C2 . . . . -37.4(3) ?
    C5 C4 Fe1 C2 . . . . 83.0(3) ?
    C3 C4 Fe1 C10 . . . . -162.9(5) ?
    C5 C4 Fe1 C10 . . . . -42.4(7) ?
    C3 C4 Fe1 C9 . . . . 163.2(3) ?
    C5 C4 Fe1 C9 . . . . -76.3(3) ?
    C3 C4 Fe1 C7 . . . . 80.0(3) ?
    C5 C4 Fe1 C7 . . . . -159.5(3) ?
    C3 C4 Fe1 C6 . . . . 47.1(6) ?
    C5 C4 Fe1 C6 . . . . 167.6(4) ?
    C3 C4 Fe1 C8 . . . . 121.8(3) ?
    C5 C4 Fe1 C8 . . . . -117.7(3) ?
    C5 C4 Fe1 C3 . . . . 120.5(4) ?
    C9 C8 Fe1 C5 . . . . 80.0(4) ?
    C7 C8 Fe1 C5 . . . . -162.1(3) ?
    C9 C8 Fe1 C1 . . . . 45.6(7) ?
    C7 C8 Fe1 C1 . . . . 163.5(4) ?
    C9 C8 Fe1 C2 . . . . -163.5(6) ?
    C7 C8 Fe1 C2 . . . . -45.6(8) ?
    C9 C8 Fe1 C10 . . . . -37.1(4) ?
    C7 C8 Fe1 C10 . . . . 80.8(4) ?
    C7 C8 Fe1 C9 . . . . 117.9(5) ?
    C9 C8 Fe1 C7 . . . . -117.9(5) ?
    C9 C8 Fe1 C6 . . . . -81.2(4) ?
    C7 C8 Fe1 C6 . . . . 36.7(3) ?
    C9 C8 Fe1 C4 . . . . 122.6(4) ?
    C7 C8 Fe1 C4 . . . . -119.4(3) ?
    C9 C8 Fe1 C3 . . . . 163.4(3) ?
    C7 C8 Fe1 C3 . . . . -78.7(4) ?
    C4 C3 Fe1 C5 . . . . 37.3(3) ?
    C2 C3 Fe1 C5 . . . . -82.6(3) ?
    C4 C3 Fe1 C1 . . . . 81.8(3) ?
    C2 C3 Fe1 C1 . . . . -38.1(3) ?
    C4 C3 Fe1 C2 . . . . 119.9(4) ?
    C4 C3 Fe1 C10 . . . . 164.7(5) ?
    C2 C3 Fe1 C10 . . . . 44.8(6) ?
    C4 C3 Fe1 C9 . . . . -44.1(8) ?
    C2 C3 Fe1 C9 . . . . -164.0(6) ?
    C4 C3 Fe1 C7 . . . . -118.7(3) ?
    C2 C3 Fe1 C7 . . . . 121.4(3) ?
    C4 C3 Fe1 C6 . . . . -160.2(3) ?
    C2 C3 Fe1 C6 . . . . 79.8(3) ?
    C2 C3 Fe1 C4 . . . . -119.9(4) ?
    C4 C3 Fe1 C8 . . . . -76.8(3) ?
    C2 C3 Fe1 C8 . . . . 163.3(3) ?
    C23 C22 Fe2 C19 . . . . 122.9(3) ?
    C21 C22 Fe2 C19 . . . . -118.1(3) ?
    C21 C22 Fe2 C23 . . . . 119.0(5) ?
    C23 C22 Fe2 C20 . . . . -81.2(3) ?
    C21 C22 Fe2 C20 . . . . 37.8(3) ?
    C23 C22 Fe2 C21 . . . . -119.0(5) ?
    C23 C22 Fe2 C18 . . . . 164.4(3) ?
    C21 C22 Fe2 C18 . . . . -76.6(4) ?
    C23 C22 Fe2 C17 . . . . -164.3(5) ?
    C21 C22 Fe2 C17 . . . . -45.2(7) ?
    C23 C22 Fe2 C15 . . . . 80.8(3) ?
    C21 C22 Fe2 C15 . . . . -160.2(3) ?
    C23 C22 Fe2 C16 . . . . 48.5(7) ?
    C21 C22 Fe2 C16 . . . . 167.5(5) ?
    C23 C22 Fe2 C24 . . . . -37.9(3) ?
    C21 C22 Fe2 C24 . . . . 81.1(3) ?
    C18 C19 Fe2 C22 . . . . 121.4(3) ?
    C15 C19 Fe2 C22 . . . . -119.9(3) ?
    C18 C19 Fe2 C23 . . . . 162.2(3) ?
    C15 C19 Fe2 C23 . . . . -79.1(3) ?
    C18 C19 Fe2 C20 . . . . 48.4(6) ?
    C15 C19 Fe2 C20 . . . . 167.1(5) ?
    C18 C19 Fe2 C21 . . . . 79.0(3) ?
    C15 C19 Fe2 C21 . . . . -162.2(3) ?
    C15 C19 Fe2 C18 . . . . 118.7(4) ?
    C18 C19 Fe2 C17 . . . . -37.0(3) ?
    C15 C19 Fe2 C17 . . . . 81.7(3) ?
    C18 C19 Fe2 C15 . . . . -118.7(4) ?
    C18 C19 Fe2 C16 . . . . -80.7(3) ?
    C15 C19 Fe2 C16 . . . . 38.0(2) ?
    C18 C19 Fe2 C24 . . . . -167.5(6) ?
    C15 C19 Fe2 C24 . . . . -48.8(7) ?
    C24 C23 Fe2 C22 . . . . -119.0(3) ?
    C22 C23 Fe2 C19 . . . . -75.4(3) ?
    C24 C23 Fe2 C19 . . . . 165.6(3) ?
    C22 C23 Fe2 C20 . . . . 81.5(3) ?
    C24 C23 Fe2 C20 . . . . -37.4(3) ?
    C22 C23 Fe2 C21 . . . . 38.1(3) ?
    C24 C23 Fe2 C21 . . . . -80.9(3) ?
    C22 C23 Fe2 C18 . . . . -40.5(6) ?
    C24 C23 Fe2 C18 . . . . -159.5(5) ?
    C22 C23 Fe2 C17 . . . . 164.1(4) ?
    C24 C23 Fe2 C17 . . . . 45.1(6) ?
    C22 C23 Fe2 C15 . . . . -118.1(3) ?
    C24 C23 Fe2 C15 . . . . 122.9(3) ?
    C22 C23 Fe2 C16 . . . . -160.9(3) ?
    C24 C23 Fe2 C16 . . . . 80.1(3) ?
    C22 C23 Fe2 C24 . . . . 119.0(3) ?
    C24 C20 Fe2 C22 . . . . 81.8(3) ?
    C21 C20 Fe2 C22 . . . . -38.5(3) ?
    C24 C20 Fe2 C19 . . . . 162.9(4) ?
    C21 C20 Fe2 C19 . . . . 42.7(6) ?
    C24 C20 Fe2 C23 . . . . 38.1(3) ?
    C21 C20 Fe2 C23 . . . . -82.1(3) ?
    C24 C20 Fe2 C21 . . . . 120.2(4) ?
    C24 C20 Fe2 C18 . . . . -162.2(3) ?
    C21 C20 Fe2 C18 . . . . 77.6(4) ?
    C24 C20 Fe2 C17 . . . . -120.2(3) ?
    C21 C20 Fe2 C17 . . . . 119.6(3) ?
    C24 C20 Fe2 C15 . . . . -44.0(7) ?
    C21 C20 Fe2 C15 . . . . -164.3(5) ?
    C24 C20 Fe2 C16 . . . . -78.4(4) ?
    C21 C20 Fe2 C16 . . . . 161.4(3) ?
    C21 C20 Fe2 C24 . . . . -120.2(4) ?
    C20 C21 Fe2 C22 . . . . 118.3(5) ?
    C20 C21 Fe2 C19 . . . . -161.8(3) ?
    C22 C21 Fe2 C19 . . . . 79.9(4) ?
    C20 C21 Fe2 C23 . . . . 80.8(3) ?
    C22 C21 Fe2 C23 . . . . -37.5(3) ?
    C22 C21 Fe2 C20 . . . . -118.3(5) ?
    C20 C21 Fe2 C18 . . . . -119.9(3) ?
    C22 C21 Fe2 C18 . . . . 121.7(3) ?
    C20 C21 Fe2 C17 . . . . -79.3(4) ?
    C22 C21 Fe2 C17 . . . . 162.4(3) ?
    C20 C21 Fe2 C15 . . . . 166.8(4) ?
    C22 C21 Fe2 C15 . . . . 48.5(7) ?
    C20 C21 Fe2 C16 . . . . -48.7(8) ?
    C22 C21 Fe2 C16 . . . . -167.0(5) ?
    C20 C21 Fe2 C24 . . . . 36.8(3) ?
    C22 C21 Fe2 C24 . . . . -81.5(3) ?
    C17 C18 Fe2 C22 . . . . 163.2(3) ?
    C19 C18 Fe2 C22 . . . . -77.0(3) ?
    C17 C18 Fe2 C19 . . . . -119.8(4) ?
    C17 C18 Fe2 C23 . . . . -166.8(4) ?
    C19 C18 Fe2 C23 . . . . -47.0(6) ?
    C17 C18 Fe2 C20 . . . . 80.5(3) ?
    C19 C18 Fe2 C20 . . . . -159.7(3) ?
    C17 C18 Fe2 C21 . . . . 121.6(3) ?
    C19 C18 Fe2 C21 . . . . -118.6(3) ?
    C19 C18 Fe2 C17 . . . . 119.8(4) ?
    C17 C18 Fe2 C15 . . . . -81.7(3) ?
    C19 C18 Fe2 C15 . . . . 38.2(3) ?
    C17 C18 Fe2 C16 . . . . -37.5(3) ?
    C19 C18 Fe2 C16 . . . . 82.4(3) ?
    C17 C18 Fe2 C24 . . . . 49.7(6) ?
    C19 C18 Fe2 C24 . . . . 169.5(4) ?
    C18 C17 Fe2 C22 . . . . -42.6(6) ?
    C16 C17 Fe2 C22 . . . . -162.4(5) ?
    C18 C17 Fe2 C19 . . . . 37.5(3) ?
    C16 C17 Fe2 C19 . . . . -82.3(3) ?
    C18 C17 Fe2 C23 . . . . 167.1(4) ?
    C16 C17 Fe2 C23 . . . . 47.3(6) ?
    C18 C17 Fe2 C20 . . . . -118.0(3) ?
    C16 C17 Fe2 C20 . . . . 122.3(3) ?
    C18 C17 Fe2 C21 . . . . -76.2(3) ?
    C16 C17 Fe2 C21 . . . . 164.1(3) ?
    C16 C17 Fe2 C18 . . . . -119.7(4) ?
    C18 C17 Fe2 C15 . . . . 81.7(3) ?
    C16 C17 Fe2 C15 . . . . -38.1(3) ?
    C18 C17 Fe2 C16 . . . . 119.7(4) ?
    C18 C17 Fe2 C24 . . . . -159.5(3) ?
    C16 C17 Fe2 C24 . . . . 80.8(3) ?
    C19 C15 Fe2 C22 . . . . 78.4(3) ?
    C16 C15 Fe2 C22 . . . . -162.7(3) ?
    C14 C15 Fe2 C22 . . . . -42.6(4) ?
    C16 C15 Fe2 C19 . . . . 118.9(3) ?
    C14 C15 Fe2 C19 . . . . -121.0(5) ?
    C19 C15 Fe2 C23 . . . . 120.7(3) ?
    C16 C15 Fe2 C23 . . . . -120.5(3) ?
    C14 C15 Fe2 C23 . . . . -0.3(4) ?
    C19 C15 Fe2 C20 . . . . -164.1(5) ?
    C16 C15 Fe2 C20 . . . . -45.2(7) ?
    C14 C15 Fe2 C20 . . . . 74.9(7) ?
    C19 C15 Fe2 C21 . . . . 43.1(6) ?
    C16 C15 Fe2 C21 . . . . 161.9(5) ?
    C14 C15 Fe2 C21 . . . . -78.0(6) ?
    C19 C15 Fe2 C18 . . . . -37.9(3) ?
    C16 C15 Fe2 C18 . . . . 81.0(3) ?
    C14 C15 Fe2 C18 . . . . -158.9(4) ?
    C19 C15 Fe2 C17 . . . . -81.1(3) ?
    C16 C15 Fe2 C17 . . . . 37.7(3) ?
    C14 C15 Fe2 C17 . . . . 157.8(4) ?
    C19 C15 Fe2 C16 . . . . -118.9(3) ?
    C14 C15 Fe2 C16 . . . . 120.1(5) ?
    C19 C15 Fe2 C24 . . . . 162.8(3) ?
    C16 C15 Fe2 C24 . . . . -78.4(3) ?
    C14 C15 Fe2 C24 . . . . 41.8(4) ?
    C17 C16 Fe2 C22 . . . . 162.6(5) ?
    C15 C16 Fe2 C22 . . . . 43.7(6) ?
    C17 C16 Fe2 C19 . . . . 80.9(3) ?
    C15 C16 Fe2 C19 . . . . -38.0(2) ?
    C17 C16 Fe2 C23 . . . . -161.8(3) ?
    C15 C16 Fe2 C23 . . . . 79.3(3) ?
    C17 C16 Fe2 C20 . . . . -77.2(3) ?
    C15 C16 Fe2 C20 . . . . 163.9(3) ?
    C17 C16 Fe2 C21 . . . . -41.2(7) ?
    C15 C16 Fe2 C21 . . . . -160.1(6) ?
    C17 C16 Fe2 C18 . . . . 37.1(3) ?
    C15 C16 Fe2 C18 . . . . -81.9(3) ?
    C15 C16 Fe2 C17 . . . . -118.9(4) ?
    C17 C16 Fe2 C15 . . . . 118.9(4) ?
    C17 C16 Fe2 C24 . . . . -119.0(3) ?
    C15 C16 Fe2 C24 . . . . 122.1(3) ?
    C20 C24 Fe2 C22 . . . . -81.3(3) ?
    C23 C24 Fe2 C22 . . . . 37.6(3) ?
    C20 C24 Fe2 C19 . . . . -158.9(5) ?
    C23 C24 Fe2 C19 . . . . -40.0(7) ?
    C20 C24 Fe2 C23 . . . . -118.8(4) ?
    C23 C24 Fe2 C20 . . . . 118.8(4) ?
    C20 C24 Fe2 C21 . . . . -37.0(3) ?
    C23 C24 Fe2 C21 . . . . 81.8(3) ?
    C20 C24 Fe2 C18 . . . . 42.7(7) ?
    C23 C24 Fe2 C18 . . . . 161.5(5) ?
    C20 C24 Fe2 C17 . . . . 78.6(4) ?
    C23 C24 Fe2 C17 . . . . -162.6(3) ?
    C20 C24 Fe2 C15 . . . . 164.1(3) ?
    C23 C24 Fe2 C15 . . . . -77.1(3) ?
    C20 C24 Fe2 C16 . . . . 121.3(3) ?
    C23 C24 Fe2 C16 . . . . -119.8(3) ?
loop_
    _geom_hbond_atom_site_label_D
    _geom_hbond_atom_site_label_H
    _geom_hbond_atom_site_label_A
    _geom_hbond_site_symmetry_A
    _geom_hbond_distance_DH
    _geom_hbond_distance_HA
    _geom_hbond_distance_DA
    _geom_hbond_angle_DHA
    _geom_hbond_publ_flag
    C12 H12B O1 3 0.97 2.51 3.448(5) 163.7 yes
    C13 H13B O2 3 0.97 2.55 3.400(6) 146.5 yes
    C23 H23 O1 . 0.93 2.60 3.499(5) 164 yes
    C10 H10 O2 . 0.93 2.58 3.457(6) 157 yes
