# Supplementary material for: 1,4-Diferrocenylbutane-1,4-dione
Source: Acta Crystallogr Sect E Struct Rep Online. 2008 Feb 6;64(Pt 3):m444–5. doi: 10.1107/S1600536808003218 (PMC2960868; doi:10.1107/S1600536808003218)
Supplement: Supplementary file 2 [file e-64-0m444-Isup2.hkl]

#
# h,k,l, Fc-squared, Fo-squared, sigma(Fo-squared) and status flag
#
data_I
_shelx_title ' TEST STRUCTURE D:\DATA\MTOMBUL3_DENE\MTOMBUL3'
_shelx_refln_list_code          4
_shelx_F_calc_maximum      309.48
_exptl_crystal_F_000       936.00
_reflns_d_resolution_high  0.8107
 
loop_
 _symmetry_equiv_pos_as_xyz
 'x, y, z'
 '-x, -y, z+1/2'
 '-x+1/2, y, z+1/2'
 'x+1/2, -y, z'
 
_cell_length_a    10.4175
_cell_length_b    18.5954
_cell_length_c     9.9690
_cell_angle_alpha  90.000
_cell_angle_beta   90.000
_cell_angle_gamma  90.000
 
_shelx_F_squared_multiplier     1.000
 
loop_
 _refln_index_h
 _refln_index_k
 _refln_index_l
 _refln_F_squared_calc
 _refln_F_squared_meas
 _refln_F_squared_sigma
 _refln_observed_status
   0   0 -12      407.17      394.35     38.88 o
   2   0 -12      150.37      156.77     24.41 o
   0   1 -12      165.86      136.45     24.40 o
   1   1 -12       57.07       50.28     18.51 o
   2   1 -12       78.44       64.06     18.23 o
   0   2 -12       22.27       25.31     25.05 o
   1   2 -12       12.53       17.81     17.72 o
   2   2 -12       27.47       36.88     17.86 o
   0   3 -12       31.26       33.35     25.33 o
   1   3 -12       44.32       45.52     17.32 o
   2   3 -12       25.67       16.74     16.34 o
   0   4 -12      155.77      144.54     28.67 o
   1   4 -12        2.50      -12.88     20.15 o
   0   5 -12      237.02      149.04     27.58 o
   2   0 -11       73.34       76.10     24.64 o
   4   0 -11       40.50       22.16     18.99 o
   1   1 -11      225.85      216.31     16.43 o
   2   1 -11       97.71       89.94     16.74 o
   3   1 -11      178.77      191.41     15.28 o
   4   1 -11       51.08       67.04     14.14 o
   5   1 -11       66.56       56.97     14.37 o
   1   2 -11      211.55      236.43     17.58 o
   2   2 -11       20.87       33.39     17.21 o
   3   2 -11      379.21      342.04     15.68 o
   4   2 -11       37.78       39.68     13.56 o
   5   2 -11       58.81       53.23     14.67 o
   1   3 -11      618.19      538.49     17.78 o
   2   3 -11       37.26       60.94     17.74 o
   3   3 -11      151.47      150.04     15.42 o
   4   3 -11       38.21       50.97     14.67 o
   5   3 -11       95.34       91.30     15.21 o
   1   4 -11       13.70       34.37     18.02 o
   2   4 -11       37.68       53.62     15.48 o
   3   4 -11       42.03       62.97     16.20 o
   4   4 -11       89.33       99.98     14.98 o
   5   4 -11       15.11       16.30     15.15 o
   1   5 -11        7.16       12.40     18.13 o
   2   5 -11       43.83       48.00     16.86 o
   3   5 -11       23.01       41.30     17.98 o
   4   5 -11       95.95       75.45     17.05 o
   5   5 -11       28.77       16.84     15.07 o
   1   6 -11      139.68      122.03     17.38 o
   2   6 -11        0.55       10.30     17.38 o
   3   6 -11       93.97       92.33     17.52 o
   4   6 -11       82.22       75.97     17.75 o
   1   7 -11      497.22      436.21     20.24 o
   2   7 -11       25.06       26.50     19.90 o
   3   7 -11      176.26      163.88     19.90 o
   4   7 -11        0.07       21.19     20.26 o
   1   8 -11       97.00      110.12     21.41 o
   2   8 -11        9.88       23.73     20.71 o
   3   8 -11       89.54       76.11     20.59 o
   1   9 -11       95.29       98.86     22.51 o
   2   9 -11       64.85       47.71     21.44 o
   1  10 -11       10.30       31.31     23.03 o
   0   0 -10       41.79       33.71     32.26 o
   2   0 -10      763.27      772.75     25.66 o
   4   0 -10      255.72      262.89     29.84 o
   6   0 -10      106.18      115.63     20.47 o
   0   1 -10     1090.53     1052.74     39.91 o
   1   1 -10      270.27      280.92     16.80 o
   2   1 -10      612.27      586.80     17.80 o
   3   1 -10       39.58       40.73     14.89 o
   4   1 -10      184.41      185.09     13.70 o
   5   1 -10       87.92       99.94     12.78 o
   6   1 -10       73.84       68.15     14.21 o
   7   1 -10       33.53       50.16     14.33 o
   0   2 -10       31.42       38.64     21.28 o
   1   2 -10       17.23       29.34     16.09 o
   2   2 -10       36.83       36.67     15.36 o
   3   2 -10       69.90       70.87     13.58 o
   4   2 -10       72.07       82.85     13.60 o
   5   2 -10      234.03      227.80     14.40 o
   6   2 -10        0.34        1.27     14.04 o
   7   2 -10      241.09      246.98     14.88 o
   0   3 -10      283.85      274.48     22.22 o
   1   3 -10       15.60       13.76     15.51 o
   2   3 -10      135.69      150.98     16.03 o
   3   3 -10      157.03      157.21     15.02 o
   4   3 -10      102.92      111.70     13.44 o
   5   3 -10       97.67      112.75     13.25 o
   6   3 -10       53.61       57.94     14.01 o
   7   3 -10       54.53       63.17     15.37 o
   0   4 -10      139.06      149.72     23.09 o
   1   4 -10        4.22        7.64     15.61 o
   2   4 -10      241.20      247.81     15.51 o
   3   4 -10        8.84        6.40     15.31 o
   4   4 -10      137.54      149.24     16.27 o
   5   4 -10       97.13      106.89     14.23 o
   6   4 -10      133.24      135.72     14.06 o
   7   4 -10       21.20       31.04     14.34 o
   0   5 -10     1259.79     1194.78     29.69 o
   1   5 -10       20.85       20.64     16.53 o
   2   5 -10      913.24      837.01     17.62 o
   3   5 -10       39.87       35.96     15.76 o
   4   5 -10      307.50      288.22     16.52 o
   5   5 -10       35.32       37.24     14.12 o
   6   5 -10      137.48      124.83     14.56 o
   0   6 -10       71.29       69.30     24.92 o
   1   6 -10       29.52       47.14     16.85 o
   2   6 -10       92.72       91.29     16.45 o
   3   6 -10       67.40       66.76     16.71 o
   4   6 -10      203.69      205.57     15.61 o
   5   6 -10      139.97      123.68     14.12 o
   6   6 -10       16.24       41.63     14.71 o
   0   7 -10      131.17      132.74     25.43 o
   1   7 -10        7.33       28.10     16.22 o
   2   7 -10       35.90       43.55     18.91 o
   3   7 -10      116.24      138.50     18.75 o
   4   7 -10       33.23       41.20     17.35 o
   5   7 -10      133.67      132.71     15.73 o
   6   7 -10        0.53        5.93     15.32 o
   0   8 -10       86.96       77.96     29.36 o
   1   8 -10        4.66       14.12     17.31 o
   2   8 -10       30.45       33.86     19.39 o
   3   8 -10      102.28       92.79     19.15 o
   4   8 -10       16.67       16.61     19.25 o
   5   8 -10       70.54       69.83     16.03 o
   0   9 -10      746.86      707.23     32.88 o
   1   9 -10       24.66       23.68     21.49 o
   2   9 -10      399.83      356.48     20.97 o
   3   9 -10       31.19       68.21     19.85 o
   4   9 -10      235.30      211.73     20.24 o
   5   9 -10       19.62       40.90     17.03 o
   0  10 -10       87.35      110.22     30.61 o
   1  10 -10        2.02       31.51     18.63 o
   2  10 -10       95.12       98.83     20.91 o
   3  10 -10       26.32       38.53     18.24 o
   4  10 -10      103.22      103.78     18.96 o
   0  11 -10      226.36      254.15     25.64 o
   1  11 -10        1.54       -8.06     23.16 o
   2  11 -10      193.90      150.70     19.69 o
   3  11 -10       18.24       43.43     20.61 o
   4  11 -10       66.31       67.90     19.16 o
   0  12 -10        3.63       -2.69     25.02 o
   1  12 -10        7.66       28.34     21.98 o
   2  12 -10        0.10        5.18     22.09 o
   3  12 -10       30.25       30.08     22.88 o
   0  13 -10       99.51       94.92     31.85 o
   1  13 -10       12.71       12.82     22.43 o
   2   0  -9       23.82       29.36     21.93 o
   4   0  -9      323.06      333.75     18.86 o
   6   0  -9      243.26      253.39     18.88 o
   8   0  -9      238.08      202.88     52.53 o
   1   1  -9      656.20      648.22     15.51 o
   2   1  -9       89.21       74.45     14.06 o
   3   1  -9      210.44      214.94     14.84 o
   4   1  -9      311.46      314.85     14.01 o
   5   1  -9      366.09      359.32     13.37 o
   6   1  -9      108.25      123.20     13.24 o
   7   1  -9       19.87       24.39     13.41 o
   8   1  -9       27.66       35.45     16.60 o
   1   2  -9       96.42      116.83     15.24 o
   2   2  -9       25.10       33.01     15.19 o
   3   2  -9      413.66      420.12     13.91 o
   4   2  -9       51.08       49.60     12.64 o
   5   2  -9      249.59      245.39     13.83 o
   6   2  -9       69.67       76.16     13.20 o
   7   2  -9      190.70      200.42     13.43 o
   8   2  -9        7.07       15.38     17.28 o
   1   3  -9     1546.86     1514.54     18.29 o
   2   3  -9       24.99       29.86     14.64 o
   3   3  -9      977.40      962.70     15.82 o
   4   3  -9      197.17      188.10     12.50 o
   5   3  -9      282.90      276.61     12.97 o
   6   3  -9       23.11       30.50     13.23 o
   7   3  -9       58.91       52.12     13.45 o
   8   3  -9        5.89       26.12     17.12 o
   1   4  -9       46.56       46.31     15.31 o
   2   4  -9      171.15      158.79     15.51 o
   3   4  -9      185.19      186.88     13.96 o
   4   4  -9      259.76      257.13     15.25 o
   5   4  -9      198.20      226.35     13.48 o
   6   4  -9      256.04      239.60     14.12 o
   7   4  -9       51.08       55.64     13.79 o
   8   4  -9      222.51      202.95     17.55 o
   1   5  -9       24.58       36.50     15.95 o
   2   5  -9       40.09       48.13     14.49 o
   3   5  -9       27.04       31.25     15.22 o
   4   5  -9      107.81      117.07     15.17 o
   5   5  -9      119.68      133.91     13.35 o
   6   5  -9      164.14      193.01     14.26 o
   7   5  -9        9.24       29.36     13.93 o
   8   5  -9       21.99       11.01     17.27 o
   1   6  -9      122.12      112.95     16.62 o
   2   6  -9      142.56      135.66     15.92 o
   3   6  -9       36.59       39.69     14.56 o
   4   6  -9      238.74      236.18     16.01 o
   5   6  -9      112.15      132.93     13.09 o
   6   6  -9      401.85      406.54     19.25 o
   7   6  -9      101.87      118.67     14.49 o
   8   6  -9       23.42       28.59     15.52 o
   1   7  -9     1520.63     1508.60     29.68 o
   2   7  -9       37.74       38.59     15.13 o
   3   7  -9      841.70      832.70     18.58 o
   4   7  -9       12.92       21.31     16.36 o
   5   7  -9      175.30      180.15     14.60 o
   6   7  -9       11.29       46.52     14.65 o
   7   7  -9      120.25      115.35     14.06 o
   1   8  -9       90.51       89.21     19.22 o
   2   8  -9       17.45       16.76     18.26 o
   3   8  -9       91.49      108.08     16.95 o
   4   8  -9       31.05       24.67     18.33 o
   5   8  -9       99.14      134.27     15.77 o
   6   8  -9       83.42       77.45     14.88 o
   7   8  -9      104.83       96.66     15.14 o
   1   9  -9      185.90      176.24     17.64 o
   2   9  -9       19.84       29.06     16.78 o
   3   9  -9      102.42      145.32     17.34 o
   4   9  -9      122.40      112.70     18.95 o
   5   9  -9       27.83       55.10     15.00 o
   6   9  -9       97.95       98.61     16.82 o
   7   9  -9        9.95       21.83     15.15 o
   1  10  -9       34.29       39.88     20.03 o
   2  10  -9       61.13       57.86     18.24 o
   3  10  -9       19.27       35.53     18.78 o
   4  10  -9      149.44      165.24     19.14 o
   5  10  -9       13.88       40.50     16.16 o
   6  10  -9      254.22      237.31     16.21 o
   1  11  -9      860.74      750.28     22.66 o
   2  11  -9       18.09       39.83     20.75 o
   3  11  -9      391.33      376.99     18.48 o
   4  11  -9       41.73       58.55     17.15 o
   5  11  -9       73.46       82.81     16.70 o
   6  11  -9       47.09       52.95     15.96 o
   1  12  -9       73.12       52.70     21.05 o
   2  12  -9        6.95       30.35     18.73 o
   3  12  -9       52.75       82.03     34.33 o
   4  12  -9        0.52       10.07     22.26 o
   5  12  -9       97.48       94.65     16.97 o
   1  13  -9      351.40      356.61     27.61 o
   2  13  -9       14.45       30.51     21.78 o
   3  13  -9      284.42      253.20     28.74 o
   4  13  -9        6.06       11.88     22.30 o
   1  14  -9        7.68       43.95     22.00 o
   2  14  -9       40.52       37.95     19.68 o
   3  14  -9       29.92       50.42     19.87 o
   1  15  -9      106.95      104.60     23.10 o
   2  15  -9       11.12       26.26     23.39 o
   0   0  -8       16.70       56.04     26.68 o
   2   0  -8      219.98      254.32     21.17 o
   4   0  -8      272.96      293.16     18.37 o
   6   0  -8      762.06      732.57     24.51 o
   8   0  -8      262.39      286.84     22.55 o
   0   1  -8     2545.26     2559.80     29.37 o
   1   1  -8      106.99       93.13     14.40 o
   2   1  -8     2085.87     2075.53     27.59 o
   3   1  -8      238.92      239.10     14.36 o
   4   1  -8      512.13      510.02     13.31 o
   5   1  -8       39.16       35.21     12.49 o
   6   1  -8      275.91      269.23     16.27 o
   7   1  -8       75.78       69.12     15.70 o
   8   1  -8       28.32       50.55     15.42 o
   9   1  -8        7.53        5.49     15.39 o
   0   2  -8      111.19       97.78     19.95 o
   1   2  -8      178.02      183.00     14.37 o
   2   2  -8       12.83       27.89     14.15 o
   3   2  -8      112.00      131.95     13.61 o
   4   2  -8      176.49      177.92     12.75 o
   5   2  -8      695.03      694.41     14.30 o
   6   2  -8       49.54       54.97     15.25 o
   7   2  -8      527.74      484.59     20.24 o
   8   2  -8       56.68       64.22     17.13 o
   9   2  -8       92.02       71.66     15.86 o
   0   3  -8      242.42      233.40     21.98 o
   1   3  -8      106.79      104.48     14.56 o
   2   3  -8      157.80      174.80     14.84 o
   3   3  -8       27.24       49.56     13.36 o
   4   3  -8        6.74       22.63     12.50 o
   5   3  -8      431.59      423.12     12.96 o
   6   3  -8      252.30      230.36     16.12 o
   7   3  -8      104.25      115.86     15.44 o
   8   3  -8        9.34       41.39     15.96 o
   9   3  -8       11.86       24.68     16.06 o
   0   4  -8       87.48       83.36     22.18 o
   1   4  -8       26.27       38.96     14.77 o
   2   4  -8       89.81      115.09     14.84 o
   3   4  -8      435.48      424.18     14.97 o
   4   4  -8      101.07      111.68     13.43 o
   5   4  -8      157.61      151.16     12.62 o
   6   4  -8      337.00      360.29     15.88 o
   7   4  -8      337.50      307.67     17.34 o
   8   4  -8      215.20      232.46     17.01 o
   9   4  -8       23.06       24.06     16.93 o
   0   5  -8     2411.68     2403.53     30.06 o
   1   5  -8       37.69       49.61     15.66 o
   2   5  -8     1644.37     1639.62     18.12 o
   3   5  -8       56.80       54.31     13.62 o
   4   5  -8     1141.06     1113.01     23.94 o
   5   5  -8       70.26       71.32     12.27 o
   6   5  -8      134.01      147.32     13.97 o
   7   5  -8        2.58        4.57     15.39 o
   8   5  -8       53.22       43.41     16.17 o
   9   5  -8        0.29       25.02     16.68 o
   0   6  -8      376.14      344.84     24.58 o
   1   6  -8       58.33       69.16     16.15 o
   2   6  -8       25.81       25.42     14.17 o
   3   6  -8      238.81      243.63     15.78 o
   4   6  -8      179.88      184.12     15.62 o
   5   6  -8      156.27      145.01     13.54 o
   6   6  -8       95.17      108.16     13.21 o
   7   6  -8      380.19      368.37     15.66 o
   8   6  -8      182.53      186.50     17.73 o
   9   6  -8       57.57       50.31     17.77 o
   0   7  -8       30.46       37.20     23.52 o
   1   7  -8      105.08       89.56     15.48 o
   2   7  -8        9.66       -2.72     15.55 o
   3   7  -8       27.00       55.61     16.06 o
   4   7  -8        3.43       12.09     15.36 o
   5   7  -8      398.22      431.33     13.51 o
   6   7  -8       61.64       68.07     13.69 o
   7   7  -8       46.54       60.79     16.99 o
   8   7  -8        2.80        0.86     16.66 o
   0   8  -8      183.17      154.47     27.09 o
   1   8  -8      127.87      111.67     16.63 o
   2   8  -8       24.96       46.37     17.58 o
   3   8  -8      325.41      333.85     18.30 o
   4   8  -8       22.55       44.88     25.69 o
   5   8  -8      322.52      333.65     13.86 o
   6   8  -8       52.57       58.75     13.20 o
   7   8  -8      294.92      278.10     17.90 o
   8   8  -8       51.80       78.22     21.03 o
   0   9  -8     2060.52     2050.97     34.95 o
   1   9  -8        8.30       45.82     18.53 o
   2   9  -8     1586.50     1574.34     22.12 o
   3   9  -8        0.93       -6.04     17.22 o
   4   9  -8      699.23      721.25     19.46 o
   5   9  -8       22.77       42.97     14.09 o
   6   9  -8      158.09      183.59     14.41 o
   7   9  -8       20.75       26.92     14.51 o
   8   9  -8        6.57       17.54     16.82 o
   0  10  -8       86.08       85.20     28.12 o
   1  10  -8        5.85       25.19     16.99 o
   2  10  -8       33.02       38.23     18.20 o
   3  10  -8       20.34       31.55     16.13 o
   4  10  -8      154.90      138.69     18.34 o
   5  10  -8        8.33       27.62     14.51 o
   6  10  -8      105.57      125.88     15.13 o
   7  10  -8       20.64       41.32     14.52 o
   0  11  -8      468.99      467.56     29.57 o
   1  11  -8        4.96       13.60     19.52 o
   2  11  -8      428.59      451.61     20.98 o
   3  11  -8       67.80       62.01     28.95 o
   4  11  -8      224.69      237.36     32.65 o
   5  11  -8      207.38      184.33     16.05 o
   6  11  -8        5.62       31.96     14.24 o
   7  11  -8       17.77       22.98     16.69 o
   0  12  -8        6.14       23.16     29.16 o
   1  12  -8       51.26       58.19     20.23 o
   2  12  -8       23.14       19.54     20.62 o
   3  12  -8      236.75      237.77     35.46 o
   4  12  -8       25.11       28.87     16.98 o
   5  12  -8      218.63      204.80     16.66 o
   6  12  -8       11.41       11.48     14.59 o
   7  12  -8      377.96      346.59     16.16 o
   0  13  -8      813.97      812.69     28.12 o
   1  13  -8       37.79       26.98     29.26 o
   2  13  -8      388.03      367.59     22.37 o
   3  13  -8       28.23       12.93     17.25 o
   4  13  -8      233.95      237.31     20.04 o
   5  13  -8       75.25       54.51     16.72 o
   6  13  -8       40.70       42.93     16.78 o
   0  14  -8        4.67       42.60     29.98 o
   1  14  -8        3.94       -9.20     21.11 o
   2  14  -8       31.89       31.19     18.77 o
   3  14  -8        8.63       14.54     41.57 o
   4  14  -8       49.61       79.15     18.42 o
   5  14  -8       52.37       92.44     16.81 o
   0  15  -8      654.40      568.89     27.92 o
   1  15  -8       54.15       95.72     22.01 o
   2  15  -8      574.34      567.15     31.74 o
   3  15  -8        8.72       10.69     19.73 o
   4  15  -8      145.51      151.19     18.70 o
   0  16  -8       76.12       79.20     31.43 o
   1  16  -8       11.01       29.25     19.93 o
   2  16  -8       19.98       48.09     22.37 o
   3  16  -8       38.15       37.09     19.97 o
   0  17  -8       91.00      117.25     32.88 o
   1  17  -8       21.02       29.47     22.96 o
   2  17  -8       46.80       50.87     23.83 o
   2   0  -7      714.49      739.50     23.68 o
   4   0  -7      632.45      630.81     17.74 o
   6   0  -7      464.48      444.49     21.83 o
   8   0  -7     1026.99      969.38     44.25 o
  10   0  -7       20.15       30.60     19.78 o
   1   1  -7     1790.41     1853.10     18.81 o
   2   1  -7        0.63        6.71     13.84 o
   3   1  -7      492.41      490.96     13.97 o
   4   1  -7     1083.04     1064.00     18.29 o
   5   1  -7      569.00      572.75     15.90 o
   6   1  -7      248.17      249.17     15.33 o
   7   1  -7       17.04       23.57     15.05 o
   8   1  -7       82.50       67.09     14.97 o
   9   1  -7       33.42       26.79     14.91 o
  10   1  -7        1.81       21.61     16.05 o
   1   2  -7        9.05       26.68     14.57 o
   2   2  -7        6.44       18.01     13.59 o
   3   2  -7     1234.77     1284.05     24.12 o
   4   2  -7       49.96       62.63     11.53 o
   5   2  -7      337.86      311.42     15.75 o
   6   2  -7      339.65      327.10     14.68 o
   7   2  -7      352.01      356.56     14.51 o
   8   2  -7       26.31       30.44     15.36 o
   9   2  -7      514.57      518.60     27.14 o
  10   2  -7       13.51       26.56     15.94 o
   1   3  -7     5892.40     5913.84     41.13 o
   2   3  -7      266.41      251.03     14.60 o
   3   3  -7     2314.76     2288.16     34.10 o
   4   3  -7      107.51      112.58     12.50 o
   5   3  -7      644.81      644.17     14.95 o
   6   3  -7       46.21       56.17     14.82 o
   7   3  -7      130.67      131.66     15.30 o
   8   3  -7       24.75       36.16     14.92 o
   9   3  -7       13.15        8.03     14.47 o
  10   3  -7        1.84       19.43     15.09 o
   1   4  -7      153.34      164.56     15.08 o
   2   4  -7      601.25      617.38     15.13 o
   3   4  -7       19.86       27.83     14.00 o
   4   4  -7      684.39      665.00     15.61 o
   5   4  -7      384.01      401.02     16.04 o
   6   4  -7      653.36      657.12     18.53 o
   7   4  -7      227.25      203.12     15.48 o
   8   4  -7      617.95      579.57     25.70 o
   9   4  -7      116.69      119.21     15.91 o
  10   4  -7       63.56       78.67     16.84 o
   1   5  -7      114.26      128.60     15.25 o
   2   5  -7        8.83       19.87     14.17 o
   3   5  -7       44.61       55.71     13.34 o
   4   5  -7      547.76      503.80     15.34 o
   5   5  -7      297.16      298.56     14.97 o
   6   5  -7      152.25      154.61     15.67 o
   7   5  -7       79.13       93.59     14.78 o
   8   5  -7       12.45       21.28     14.53 o
   9   5  -7       15.12       21.03     16.35 o
  10   5  -7       19.05        5.45     17.15 o
   1   6  -7       13.69       26.31     16.04 o
   2   6  -7      339.64      306.91     15.44 o
   3   6  -7       80.59       96.28     15.16 o
   4   6  -7      124.72      125.69     13.87 o
   5   6  -7      135.99      155.63     14.90 o
   6   6  -7      945.24      913.22     31.34 o
   7   6  -7      157.84      147.60     15.75 o
   8   6  -7      211.63      211.07     16.60 o
   9   6  -7      179.80      151.89     15.77 o
  10   6  -7       47.63       51.05     16.88 o
   1   7  -7     2833.30     2776.08     60.90 o
   2   7  -7       84.88       95.31     16.90 o
   3   7  -7     2059.48     2070.88     45.42 o
   4   7  -7       79.95       73.99     15.07 o
   5   7  -7      379.46      386.15     14.20 o
   6   7  -7       71.35       77.30     17.10 o
   7   7  -7      336.07      340.51     14.60 o
   8   7  -7        0.42        6.50     15.04 o
   9   7  -7       18.80       44.43     17.15 o
   1   8  -7       42.72       59.38     17.89 o
   2   8  -7      147.55      116.20     17.20 o
   3   8  -7      212.65      228.29     17.52 o
   4   8  -7       59.84       61.11     18.74 o
   5   8  -7      304.99      289.07     13.85 o
   6   8  -7      249.28      255.89     16.37 o
   7   8  -7      185.50      194.54     15.50 o
   8   8  -7       66.69       70.44     16.43 o
   9   8  -7      184.97      188.16     17.33 o
   1   9  -7      172.09      167.91     18.46 o
   2   9  -7      232.74      228.62     16.25 o
   3   9  -7      105.21      133.73     17.50 o
   4   9  -7      135.37      128.96     17.99 o
   5   9  -7        3.68       26.83     13.11 o
   6   9  -7      170.60      177.24     15.54 o
   7   9  -7       14.45       31.45     16.89 o
   8   9  -7       43.27       64.99     17.27 o
   9   9  -7        0.75       10.59     17.37 o
   1  10  -7       62.57       83.39     15.72 o
   2  10  -7      389.54      371.48     19.14 o
   3  10  -7       70.67       54.57     16.41 o
   4  10  -7       91.63      113.73     17.95 o
   5  10  -7      164.11      158.11     13.44 o
   6  10  -7      412.50      453.76     14.64 o
   7  10  -7       29.40       62.47     17.25 o
   8  10  -7      225.53      216.06     18.06 o
   1  11  -7     1591.73     1661.68     21.81 o
   2  11  -7       59.61       54.20     19.52 o
   3  11  -7      954.88      933.89     25.69 o
   4  11  -7      130.18      155.31     18.04 o
   5  11  -7      176.02      187.12     13.68 o
   6  11  -7       70.94       68.06     15.43 o
   7  11  -7      273.54      255.14     16.35 o
   8  11  -7       10.83       22.58     17.75 o
   1  12  -7       31.29       31.86     24.61 o
   2  12  -7       49.81       38.17     17.99 o
   3  12  -7      269.97      239.66     21.20 o
   4  12  -7       49.13       59.08     18.17 o
   5  12  -7      185.13      183.57     15.59 o
   6  12  -7       13.82       21.51     15.95 o
   7  12  -7      206.06      208.77     15.50 o
   8  12  -7       34.08       36.66     17.28 o
   1  13  -7     1289.57     1206.07     40.53 o
   2  13  -7       60.77       47.35     18.33 o
   3  13  -7      660.45      652.14     22.30 o
   4  13  -7       29.04       24.79     21.05 o
   5  13  -7      228.32      214.84     23.97 o
   6  13  -7       48.59       37.56     16.05 o
   7  13  -7        2.99       -7.36     16.03 o
   1  14  -7        8.44       18.63     18.33 o
   2  14  -7      215.84      211.66     21.20 o
   3  14  -7       91.95       81.84     21.30 o
   4  14  -7      370.89      381.80     29.16 o
   5  14  -7       10.47       -0.98     15.32 o
   6  14  -7      353.50      304.03     18.83 o
   7  14  -7       37.63       34.68     15.28 o
   1  15  -7      244.74      220.08     19.33 o
   2  15  -7       19.50       51.31     20.90 o
   3  15  -7       75.95       77.50     20.83 o
   4  15  -7      103.15      115.84     22.20 o
   5  15  -7       68.91       79.86     18.03 o
   6  15  -7       69.24       52.78     19.10 o
   1  16  -7       14.45        9.86     20.98 o
   2  16  -7       31.88       38.61     19.12 o
   3  16  -7       59.65       41.17     18.35 o
   4  16  -7       94.13      128.27     35.88 o
   5  16  -7       24.06       46.48     18.38 o
   1  17  -7      583.44      542.85     32.98 o
   2  17  -7       15.47       58.63     21.93 o
   3  17  -7      341.76      320.94     20.96 o
   4  17  -7        0.07       42.58     22.92 o
   1  18  -7       15.18       44.07     23.47 o
   2  18  -7       22.38       34.88     22.15 o
   3  18  -7       17.52       71.24     23.31 o
   0   0  -6     2031.92     1987.90     36.81 o
   2   0  -6     2901.94     2952.67     75.27 o
   4   0  -6      658.78      630.54     47.98 o
   6   0  -6      976.89     1001.57     23.59 o
   8   0  -6      410.18      415.38     21.62 o
  10   0  -6      533.91      493.84     22.56 o
   0   1  -6    10478.72    10755.41     46.36 o
   1   1  -6      405.63      346.67     14.87 o
   2   1  -6     5622.11     5613.62     37.01 o
   3   1  -6      201.98      211.16     13.42 o
   4   1  -6      959.23      895.68     16.21 o
   5   1  -6      292.44      316.31     15.66 o
   6   1  -6      222.59      209.76     14.89 o
   7   1  -6      163.14      180.05     15.33 o
   8   1  -6       19.31       23.45     18.30 o
   9   1  -6       39.81       40.45     16.48 o
  10   1  -6       29.89       48.51     15.93 o
  11   1  -6       17.64       25.56     16.34 o
   0   2  -6     1095.41     1106.63     23.87 o
   1   2  -6     1161.51     1198.66     17.04 o
   2   2  -6      468.71      509.47     15.48 o
   3   2  -6      954.46      960.12     15.58 o
   4   2  -6      233.28      241.64     15.19 o
   5   2  -6     1365.06     1263.61     16.82 o
   6   2  -6       60.99       65.90     15.19 o
   7   2  -6     1474.42     1467.69     50.62 o
   8   2  -6      109.28      116.85     22.77 o
   9   2  -6      278.36      249.04     20.65 o
  10   2  -6       38.02       44.80     16.03 o
  11   2  -6       37.53       27.24     14.43 o
   0   3  -6     1023.09      955.51     24.49 o
   1   3  -6       80.54       88.12     14.48 o
   2   3  -6      613.79      594.05     15.60 o
   3   3  -6     1103.61     1069.02     15.32 o
   4   3  -6      110.03      132.09     15.12 o
   5   3  -6      751.23      718.09     17.91 o
   6   3  -6      175.17      168.11     15.16 o
   7   3  -6      161.45      179.34     15.25 o
   8   3  -6       40.95       66.81     14.94 o
   9   3  -6       14.79       38.00     15.08 o
  10   3  -6       18.61       29.43     16.05 o
  11   3  -6       18.76       30.60     16.67 o
   0   4  -6       19.79       50.70     21.47 o
   1   4  -6        5.04       20.09     14.82 o
   2   4  -6      841.98      889.86     15.96 o
   3   4  -6      202.97      200.78     13.94 o
   4   4  -6      317.47      291.73     15.67 o
   5   4  -6      472.56      441.76     15.53 o
   6   4  -6      425.71      406.82     15.58 o
   7   4  -6      367.04      366.49     32.12 o
   8   4  -6      329.59      290.22     15.68 o
   9   4  -6      186.12      203.23     15.49 o
  10   4  -6      380.51      312.77     15.66 o
   0   5  -6     7331.41     7156.20     41.39 o
   1   5  -6       78.81       86.80     14.18 o
   2   5  -6     5455.51     5311.44     40.62 o
   3   5  -6       51.05       28.06     13.98 o
   4   5  -6     2368.47     2266.72     62.11 o
   5   5  -6      118.15      131.32     15.18 o
   6   5  -6      716.49      740.34     21.13 o
   7   5  -6       15.46       20.29     13.71 o
   8   5  -6      255.40      258.37     14.30 o
   9   5  -6       10.76        2.09     15.20 o
  10   5  -6       77.16       61.16     15.52 o
   0   6  -6      188.16      182.39     23.05 o
   1   6  -6      391.82      384.29     15.26 o
   2   6  -6      141.64      180.31     15.39 o
   3   6  -6      557.41      552.83     15.75 o
   4   6  -6      637.83      627.17     23.24 o
   5   6  -6     1051.91     1016.63     18.65 o
   6   6  -6       44.96       32.59     14.96 o
   7   6  -6      460.60      438.18     24.12 o
   8   6  -6      315.24      334.42     16.17 o
   9   6  -6      220.60      243.77     15.49 o
  10   6  -6      129.33      126.57     16.42 o
   0   7  -6      122.56      148.97     25.17 o
   1   7  -6      209.88      233.16     17.66 o
   2   7  -6       33.91       29.77     15.82 o
   3   7  -6      825.73      858.71     17.63 o
   4   7  -6       25.58       36.22     15.66 o
   5   7  -6      510.75      493.88     15.43 o
   6   7  -6       27.54       37.63     13.81 o
   7   7  -6       89.01      104.82     15.44 o
   8   7  -6      101.39       80.77     14.71 o
   9   7  -6       91.07       84.27     21.34 o
  10   7  -6        5.82       22.27     15.74 o
   0   8  -6       59.19       35.36     27.09 o
   1   8  -6       49.24       50.69     16.15 o
   2   8  -6      366.62      379.14     18.08 o
   3   8  -6      521.74      528.15     16.95 o
   4   8  -6      310.46      306.83     15.87 o
   5   8  -6       75.88       83.10     14.15 o
   6   8  -6      143.15      152.01     15.18 o
   7   8  -6      536.60      533.63     16.39 o
   8   8  -6      116.70      114.34     15.63 o
   9   8  -6      183.03      175.73     15.49 o
  10   8  -6       65.42       63.93     17.29 o
   0   9  -6     3300.21     3211.28     37.02 o
   1   9  -6       88.90      124.54     19.08 o
   2   9  -6     1803.86     1788.19     20.46 o
   3   9  -6       67.59       91.73     15.91 o
   4   9  -6     1808.29     1898.57     90.41 o
   5   9  -6       33.60       51.26     15.74 o
   6   9  -6      198.45      193.67     15.98 o
   7   9  -6       18.16       33.59     14.57 o
   8   9  -6      181.92      172.73     15.31 o
   9   9  -6        6.26       17.03     15.86 o
  10   9  -6       28.83       35.41     17.28 o
   0  10  -6      218.78      264.69     28.12 o
   1  10  -6       32.05       67.47     27.81 o
   2  10  -6      582.19      548.84     20.96 o
   3  10  -6      223.04      225.17     16.16 o
   4  10  -6     1226.41     1267.40     41.23 o
   5  10  -6        2.82       18.53     14.80 o
   6  10  -6       91.82      142.62     18.81 o
   7  10  -6       94.94       98.49     15.35 o
   8  10  -6      319.22      316.36     27.84 o
   9  10  -6        5.77       36.48     15.00 o
   0  11  -6     1197.62     1201.05     31.23 o
   1  11  -6       19.06        7.60     18.71 o
   2  11  -6     1161.67     1121.86     22.45 o
   3  11  -6       89.75       97.29     16.07 o
   4  11  -6      154.86      173.69     19.10 o
   5  11  -6      178.84      188.04     14.90 o
   6  11  -6      113.78       92.99     16.72 o
   7  11  -6       54.48       44.80     15.11 o
   8  11  -6       19.84       16.61     16.44 o
   9  11  -6       27.42        7.43     17.50 o
   0  12  -6        1.20       -1.03     22.33 o
   1  12  -6      239.09      250.36     17.99 o
   2  12  -6      117.80      127.34     19.73 o
   3  12  -6      381.53      404.11     18.67 o
   4  12  -6      149.39      155.86     17.73 o
   5  12  -6      306.42      326.87     15.31 o
   6  12  -6       17.26       29.64     15.46 o
   7  12  -6      306.33      326.23     26.77 o
   8  12  -6        5.29       14.57     15.80 o
   0  13  -6      571.15      590.60     29.78 o
   1  13  -6       66.21       66.21     19.96 o
   2  13  -6      346.76      360.88     20.76 o
   3  13  -6      188.77      210.27     18.18 o
   4  13  -6      277.44      284.01     18.20 o
   5  13  -6       52.58       78.85     15.96 o
   6  13  -6      247.72      220.79     18.00 o
   7  13  -6       59.96       53.92     17.64 o
   8  13  -6       92.17       61.29     16.81 o
   0  14  -6      159.42      143.72     28.74 o
   1  14  -6        4.32        6.64     17.93 o
   2  14  -6      168.24      167.94     18.48 o
   3  14  -6       39.92       61.35     17.88 o
   4  14  -6      206.50      204.82     22.85 o
   5  14  -6      123.58      133.61     29.20 o
   6  14  -6      178.67      203.39     16.97 o
   7  14  -6       46.36       39.33     21.05 o
   8  14  -6      195.52      170.66     25.54 o
   0  15  -6     1103.39     1143.36     28.95 o
   1  15  -6       74.84       74.48     20.32 o
   2  15  -6     1262.24     1212.45     23.68 o
   3  15  -6        6.15       16.17     16.81 o
   4  15  -6      376.51      364.97     39.91 o
   5  15  -6       51.05       44.94     16.47 o
   6  15  -6      117.87      142.67     18.22 o
   7  15  -6       18.64       19.92     16.27 o
   0  16  -6       19.94       23.16     29.16 o
   1  16  -6       71.69       83.46     42.19 o
   2  16  -6       86.76       89.05     21.11 o
   3  16  -6      159.14      200.62     21.49 o
   4  16  -6       12.13       31.66     19.10 o
   5  16  -6      233.34      226.23     18.65 o
   6  16  -6       33.23       73.32     18.23 o
   0  17  -6       42.21       26.47     28.74 o
   1  17  -6       38.77       49.02     21.40 o
   2  17  -6       35.95       53.26     18.87 o
   3  17  -6       22.53       26.01     21.00 o
   4  17  -6       13.26       10.02     19.68 o
   5  17  -6      116.69      114.85     21.37 o
   0  18  -6       96.79       81.06     30.19 o
   1  18  -6       11.91       16.93     47.15 o
   2  18  -6       63.67       65.31     19.60 o
   3  18  -6       56.67       30.95     23.78 o
   4  18  -6       32.09       29.73     20.25 o
   0  19  -6      383.10      284.75     32.47 o
   1  19  -6        4.45        7.00     21.86 o
   2  19  -6      415.32      371.67     23.54 o
   3  19  -6        6.43       30.98     26.68 o
   0  20  -6       48.03       36.60     32.88 o
   2   0  -5     2675.81     2851.09     28.88 o
   4   0  -5     1587.15     1491.21     24.83 o
   6   0  -5      923.08      897.98     23.01 o
   8   0  -5      778.26      793.86     23.68 o
  10   0  -5      233.45      230.68     21.68 o
   1   1  -5     4585.12     4583.96     25.19 o
   2   1  -5       64.35       69.51     13.35 o
   3   1  -5     1596.59     1542.59     20.35 o
   4   1  -5      982.92      922.29     16.45 o
   5   1  -5     1141.06     1118.60     16.22 o
   6   1  -5      489.19      496.01     15.19 o
   7   1  -5      115.09      104.82     14.87 o
   8   1  -5      187.37      190.40     13.71 o
   9   1  -5      356.66      371.66     14.49 o
  10   1  -5       20.57       23.41     14.68 o
  11   1  -5       16.48       13.22     16.12 o
   1   2  -5     2967.30     3040.84     21.46 o
   2   2  -5       59.33       66.06     13.81 o
   3   2  -5     4595.39     4578.25     45.69 o
   4   2  -5      110.43      103.30     15.16 o
   5   2  -5      410.41      410.52     14.22 o
   6   2  -5      336.80      333.10     15.28 o
   7   2  -5      471.25      484.98     14.82 o
   8   2  -5       97.96      144.77     16.63 o
   9   2  -5      524.11      503.98     15.01 o
  10   2  -5       50.72       60.46     14.74 o
  11   2  -5      258.25      246.75     16.58 o
   1   3  -5     9885.13     9828.80     80.05 o
   2   3  -5     1449.17     1561.12     24.30 o
   3   3  -5     5827.34     5592.43    102.49 o
   4   3  -5      218.55      225.12     15.45 o
   5   3  -5     1821.75     1720.22     41.10 o
   6   3  -5      220.86      221.91     15.06 o
   7   3  -5      196.56      193.38     14.65 o
   8   3  -5      185.56      174.49     14.87 o
   9   3  -5      300.45      308.45     14.39 o
  10   3  -5       21.57        8.52     15.06 o
  11   3  -5      120.59      119.19     16.46 o
   1   4  -5     1886.76     1940.99     20.31 o
   2   4  -5     2326.62     2405.68     31.71 o
   3   4  -5      253.31      285.07     18.77 o
   4   4  -5     2157.17     1972.60     34.50 o
   5   4  -5      292.64      284.73     15.26 o
   6   4  -5     1309.47     1274.43     33.23 o
   7   4  -5      186.88      178.63     15.51 o
   8   4  -5      545.78      553.24     15.80 o
   9   4  -5       74.54       75.82     14.18 o
  10   4  -5      166.96      186.32     15.70 o
  11   4  -5       54.42       66.56     16.02 o
   1   5  -5      687.74      708.25     17.91 o
   2   5  -5     1299.93     1301.55     17.72 o
   3   5  -5      185.03      196.80     18.89 o
   4   5  -5     1176.89     1121.14     41.25 o
   5   5  -5      446.10      433.10     14.65 o
   6   5  -5      570.63      574.87     15.65 o
   7   5  -5       57.08       48.37     14.94 o
   8   5  -5      387.48      377.29     14.84 o
   9   5  -5      152.65      156.59     15.35 o
  10   5  -5       90.48       89.09     16.19 o
  11   5  -5        1.59       18.11     15.04 o
   1   6  -5      975.82      994.89     27.88 o
   2   6  -5      232.30      208.09     16.60 o
   3   6  -5     2795.75     2859.09     66.38 o
   4   6  -5      815.32      765.60     17.12 o
   5   6  -5      488.89      494.42     15.72 o
   6   6  -5      724.71      730.75     16.07 o
   7   6  -5      307.73      319.89     15.61 o
   8   6  -5      225.17      222.68     15.83 o
   9   6  -5      201.45      200.74     16.42 o
  10   6  -5       61.19       50.64     15.22 o
  11   6  -5      109.35      117.34     17.01 o
   1   7  -5     5777.69     5674.66    126.66 o
   2   7  -5      268.94      290.18     16.11 o
   3   7  -5     5585.15     5637.70     97.54 o
   4   7  -5      108.91      107.41     19.00 o
   5   7  -5     1456.88     1413.79     19.83 o
   6   7  -5       36.58       34.77     13.91 o
   7   7  -5      495.56      506.23     15.21 o
   8   7  -5        5.55       26.23     14.23 o
   9   7  -5      341.60      324.60     15.09 o
  10   7  -5        6.59       12.21     16.11 o
  11   7  -5       55.20       53.84     17.12 o
   1   8  -5     1763.45     1722.89     43.50 o
   2   8  -5       66.58       64.14     14.90 o
   3   8  -5      598.79      630.98     17.48 o
   4   8  -5      391.54      403.58     20.17 o
   5   8  -5      789.93      833.75     29.51 o
   6   8  -5      531.75      517.55     15.81 o
   7   8  -5      312.76      331.93     15.89 o
   8   8  -5      135.48      103.34     15.28 o
   9   8  -5      314.61      313.99     15.48 o
  10   8  -5       76.05       83.31     16.10 o
   1   9  -5      568.55      531.46     21.51 o
   2   9  -5      776.20      785.60     17.94 o
   3   9  -5      450.06      464.45     25.64 o
   4   9  -5      689.68      722.82     28.05 o
   5   9  -5      202.71      212.71     13.49 o
   6   9  -5      145.88      153.01     15.81 o
   7   9  -5      133.32      150.57     15.29 o
   8   9  -5      139.23      141.51     16.77 o
   9   9  -5       18.85       44.29     15.52 o
  10   9  -5       43.76       63.61     16.59 o
   1  10  -5      198.08      200.86     19.37 o
   2  10  -5      357.73      352.28     16.60 o
   3  10  -5       47.25       47.05     17.38 o
   4  10  -5      357.73      337.42     21.96 o
   5  10  -5      253.73      251.23     15.03 o
   6  10  -5      275.32      287.41     15.41 o
   7  10  -5       77.38       80.17     14.37 o
   8  10  -5      232.01      238.13     15.23 o
   9  10  -5       18.75       35.27     14.95 o
  10  10  -5      119.84      115.41     15.38 o
   1  11  -5     1307.49     1271.26     29.78 o
   2  11  -5      434.14      474.07     26.16 o
   3  11  -5     1305.55     1285.81     74.03 o
   4  11  -5      173.29      176.40     17.06 o
   5  11  -5      174.69      188.72     16.25 o
   6  11  -5       54.98       45.15     15.21 o
   7  11  -5      188.10      201.07     14.16 o
   8  11  -5       57.32       81.46     15.90 o
   9  11  -5       42.83       55.26     16.38 o
   1  12  -5      325.38      356.18     35.05 o
   2  12  -5      101.49      127.88     19.45 o
   3  12  -5     1169.67     1199.64     22.66 o
   4  12  -5       37.51        7.88     19.94 o
   5  12  -5      339.28      321.07     16.70 o
   6  12  -5       91.71      116.60     14.68 o
   7  12  -5      258.92      272.57     15.94 o
   8  12  -5       88.61       96.67     16.06 o
   9  12  -5      268.10      255.31     16.98 o
   1  13  -5     1284.48     1358.94     20.85 o
   2  13  -5       25.88        9.87     19.51 o
   3  13  -5     1012.27     1045.69     20.73 o
   4  13  -5      117.97      126.21     17.88 o
   5  13  -5      280.36      315.92     19.34 o
   6  13  -5       99.83      133.05     18.02 o
   7  13  -5       26.60       24.57     15.94 o
   8  13  -5       35.35       44.17     15.68 o
   9  13  -5      121.04       91.03     16.36 o
   1  14  -5       74.85       99.88     19.52 o
   2  14  -5      290.67      302.88     18.27 o
   3  14  -5      221.91      228.59     27.50 o
   4  14  -5      504.32      514.23     20.27 o
   5  14  -5       42.78       60.60     15.47 o
   6  14  -5      310.74      324.70     20.29 o
   7  14  -5        1.11       14.37     17.97 o
   8  14  -5      285.78      230.22     19.03 o
   1  15  -5      222.37      243.82     18.09 o
   2  15  -5      179.09      216.18     19.02 o
   3  15  -5       88.80       97.61     18.03 o
   4  15  -5      102.41      135.84     20.46 o
   5  15  -5       91.43       75.24     17.15 o
   6  15  -5      138.62      149.43     26.84 o
   7  15  -5       65.82       50.51     18.86 o
   8  15  -5       57.69       45.70     17.56 o
   1  16  -5      243.61      275.82     20.25 o
   2  16  -5       34.67       22.34     19.73 o
   3  16  -5      440.84      461.52     21.40 o
   4  16  -5      208.34      196.61     27.30 o
   5  16  -5      174.75      167.67     16.44 o
   6  16  -5       97.05      130.23     17.34 o
   7  16  -5      163.51      147.45     19.27 o
   1  17  -5      795.31      796.50     35.78 o
   2  17  -5        6.40       12.69     20.47 o
   3  17  -5      748.17      770.36     22.85 o
   4  17  -5       10.18       17.54     15.83 o
   5  17  -5      195.37      198.53     16.87 o
   6  17  -5        5.44       20.15     17.03 o
   1  18  -5      141.25      153.27     21.71 o
   2  18  -5       17.28       49.75     16.96 o
   3  18  -5       90.56       96.37     21.71 o
   4  18  -5       90.05       98.32     16.45 o
   5  18  -5       30.79       34.76     18.42 o
   6  18  -5       82.50      101.68     28.16 o
   1  19  -5       17.68       21.41     19.07 o
   2  19  -5       59.01       57.36     23.57 o
   3  19  -5        1.82        6.28     19.80 o
   4  19  -5      111.22      111.25     17.16 o
   1  20  -5       27.95       26.54     42.39 o
   2  20  -5       43.85       74.13     27.09 o
   3  20  -5       57.36       58.42     26.16 o
   0   0  -4    14215.24    14694.88     83.34 o
   2   0  -4     6856.70     7001.99     54.18 o
   4   0  -4     1381.31     1348.26     24.25 o
   6   0  -4     1919.64     1888.93     25.57 o
   8   0  -4      398.06      374.38     21.56 o
  10   0  -4      424.12      434.59     22.21 o
  12   0  -4       52.74       47.68     23.76 o
   0   1  -4     5977.51     5909.26     41.77 o
   1   1  -4      275.70      302.68     15.18 o
   2   1  -4     3764.47     3627.43     51.28 o
   3   1  -4      110.26      119.94     15.23 o
   4   1  -4     2707.86     2596.28     22.06 o
   5   1  -4      928.33      851.35     16.34 o
   6   1  -4      567.36      541.05     15.49 o
   7   1  -4      429.19      448.31     16.42 o
   8   1  -4      186.38      195.76     14.47 o
   9   1  -4      105.90       95.84     14.70 o
  10   1  -4      203.67      210.60     15.30 o
  11   1  -4       60.12       50.54     15.87 o
  12   1  -4       81.44       58.80     16.22 o
   0   2  -4      536.21      563.33     59.45 o
   1   2  -4     1404.49     1387.50     18.71 o
   2   2  -4     1265.30     1315.27     31.16 o
   3   2  -4     3025.35     2864.48     38.47 o
   4   2  -4      126.88      115.33     14.38 o
   5   2  -4     2396.66     2312.74     36.77 o
   6   2  -4       10.49       17.52     16.25 o
   7   2  -4      612.04      598.35     16.57 o
   8   2  -4       29.14       35.01     13.48 o
   9   2  -4      169.51      184.66     16.89 o
  10   2  -4        2.31        0.26     14.93 o
  11   2  -4      223.04      184.14     15.17 o
  12   2  -4       19.91       28.30     16.77 o
   0   3  -4     2531.55     2565.08     31.33 o
   1   3  -4      689.41      691.54     17.13 o
   2   3  -4     1088.42     1053.61     21.19 o
   3   3  -4      327.99      303.68     18.71 o
   4   3  -4      510.42      499.19     18.18 o
   5   3  -4     1490.52     1355.26     31.77 o
   6   3  -4      510.18      529.84     14.87 o
   7   3  -4      879.70      840.80     15.75 o
   8   3  -4      375.23      385.67     22.63 o
   9   3  -4      256.43      257.65     14.22 o
  10   3  -4      171.21      170.06     15.41 o
  11   3  -4       90.83       95.68     17.37 o
  12   3  -4        4.00        9.11     15.82 o
   0   4  -4     5053.82     5354.54     98.74 o
   1   4  -4      106.97      125.62     15.38 o
   2   4  -4     6306.08     6426.64    193.08 o
   3   4  -4      963.76      915.49     20.48 o
   4   4  -4     1949.75     1939.08     34.15 o
   5   4  -4     1084.52     1060.36     16.92 o
   6   4  -4     1330.95     1265.23     30.47 o
   7   4  -4      246.03      251.76     14.96 o
   8   4  -4      427.45      419.94     15.55 o
   9   4  -4       98.11       96.38     14.68 o
  10   4  -4      239.17      286.00     15.51 o
  11   4  -4        6.99        8.87     14.89 o
   0   5  -4     5723.96     5540.25    189.11 o
   1   5  -4     1953.10     2013.74     64.63 o
   2   5  -4     6255.27     6114.20    164.40 o
   3   5  -4      181.60      167.81     18.88 o
   4   5  -4     8997.12     8785.02    169.03 o
   5   5  -4       90.47       79.84     14.07 o
   6   5  -4     1036.84      947.64     15.57 o
   7   5  -4        1.54       -0.63     14.77 o
   8   5  -4      923.91      912.49     22.00 o
   9   5  -4       24.75       46.72     15.25 o
  10   5  -4      666.60      659.19     15.78 o
  11   5  -4        3.83       32.72     15.77 o
   0   6  -4     4386.28     4283.71     43.43 o
   1   6  -4       70.91       82.57     17.84 o
   2   6  -4     1823.19     1872.92     58.78 o
   3   6  -4     2310.70     2313.34     65.01 o
   4   6  -4     1333.28     1315.84     20.69 o
   5   6  -4     1549.26     1506.86     32.02 o
   6   6  -4      316.99      333.99     15.63 o
   7   6  -4      628.90      620.76     16.27 o
   8   6  -4      384.89      402.86     14.56 o
   9   6  -4       92.86      105.68     14.19 o
  10   6  -4      160.35      159.46     14.94 o
  11   6  -4       89.41       60.78     16.30 o
   0   7  -4      384.68      463.42     28.33 o
   1   7  -4      955.09     1010.03     44.61 o
   2   7  -4      873.25      948.95     26.80 o
   3   7  -4     3309.61     3343.40     54.94 o
   4   7  -4      477.63      476.10     18.46 o
   5   7  -4      665.76      679.38     16.50 o
   6   7  -4      292.84      310.11     14.41 o
   7   7  -4      850.67      836.32     17.78 o
   8   7  -4       28.81       30.35     14.55 o
   9   7  -4      268.49      265.96     14.39 o
  10   7  -4        1.27       34.57     15.60 o
  11   7  -4       52.09       62.89     16.07 o
   0   8  -4      941.38      939.04     25.64 o
   1   8  -4      136.07      138.99     16.64 o
   2   8  -4     2757.91     2881.95     39.51 o
   3   8  -4     1375.14     1355.30     23.25 o
   4   8  -4     1590.29     1639.92     36.25 o
   5   8  -4     1736.51     1748.04     18.88 o
   6   8  -4      158.15      155.34     14.74 o
   7   8  -4       56.44       69.93     14.83 o
   8   8  -4       43.62       67.98     15.43 o
   9   8  -4      323.20      349.40     16.04 o
  10   8  -4       51.60       74.40     14.83 o
  11   8  -4       20.65       12.62     15.51 o
   0   9  -4     3661.76     3494.79     39.29 o
   1   9  -4       65.59       41.20     16.28 o
   2   9  -4     3256.13     3218.91    102.06 o
   3   9  -4      447.12      427.55     20.86 o
   4   9  -4     2374.88     2346.37     19.23 o
   5   9  -4       96.57       91.68     15.39 o
   6   9  -4      377.29      359.42     15.26 o
   7   9  -4      208.99      214.37     15.24 o
   8   9  -4      272.80      282.08     15.51 o
   9   9  -4       37.08       39.64     15.72 o
  10   9  -4      162.37      163.79     15.38 o
  11   9  -4        0.22       26.67     15.76 o
   0  10  -4     2183.16     2315.66     35.15 o
   1  10  -4       77.11       91.01     16.59 o
   2  10  -4     2814.62     2912.55     67.10 o
   3  10  -4      153.46      153.88     21.35 o
   4  10  -4     2263.97     2227.53     50.35 o
   5  10  -4      261.15      269.48     15.22 o
   6  10  -4      198.96      185.85     15.78 o
   7  10  -4       22.08       24.85     14.11 o
   8  10  -4      466.80      461.12     16.06 o
   9  10  -4       69.75      101.36     15.95 o
  10  10  -4      217.97      227.50     15.50 o
   0  11  -4     1039.47     1062.50     31.02 o
   1  11  -4       86.66       91.00     19.36 o
   2  11  -4     1393.34     1394.27     25.44 o
   3  11  -4     1057.63     1105.96     20.21 o
   4  11  -4      598.38      567.11     20.33 o
   5  11  -4      214.65      222.06     15.18 o
   6  11  -4      116.09      133.19     14.72 o
   7  11  -4      357.28      387.09     16.92 o
   8  11  -4      117.51      146.17     15.61 o
   9  11  -4       75.12       79.35     15.97 o
  10  11  -4       85.73       71.73     14.97 o
   0  12  -4      422.12      447.91     23.16 o
   1  12  -4       37.45       19.05     18.99 o
   2  12  -4      225.55      213.34     16.01 o
   3  12  -4      835.95      822.33     56.14 o
   4  12  -4        0.39       13.77     15.95 o
   5  12  -4      360.63      361.62     29.79 o
   6  12  -4        0.19       10.99     14.59 o
   7  12  -4      251.78      223.38     15.65 o
   8  12  -4       22.30       26.86     14.69 o
   9  12  -4      228.78      226.86     16.57 o
  10  12  -4       12.80       38.70     16.81 o
   0  13  -4      938.91      917.95     30.61 o
   1  13  -4      443.11      439.32     28.95 o
   2  13  -4      503.10      527.61     33.40 o
   3  13  -4       37.51       31.91     18.90 o
   4  13  -4      481.62      507.50     16.68 o
   5  13  -4      123.48      150.49     16.42 o
   6  13  -4       53.39       89.89     16.44 o
   7  13  -4      123.12      110.96     16.80 o
   8  13  -4       43.63       49.91     15.96 o
   9  13  -4       87.22      103.21     16.65 o
   0  14  -4      737.09      745.28     29.16 o
   1  14  -4        6.66        9.87     26.26 o
   2  14  -4      958.65      949.58     59.56 o
   3  14  -4      104.07      100.58     20.47 o
   4  14  -4      416.15      471.76     28.48 o
   5  14  -4      107.88      132.27     18.64 o
   6  14  -4      279.57      265.76     18.88 o
   7  14  -4        9.18       16.63     18.59 o
   8  14  -4      248.91      228.66     18.15 o
   9  14  -4        2.21       22.14     17.23 o
   0  15  -4      511.93      454.32     28.54 o
   1  15  -4       18.36       34.27     16.94 o
   2  15  -4     1126.05     1077.08     22.22 o
   3  15  -4       34.20       33.07     20.18 o
   4  15  -4      477.36      472.96     28.37 o
   5  15  -4      150.33      142.29     17.00 o
   6  15  -4      242.71      263.94     19.25 o
   7  15  -4       41.24       33.92     17.61 o
   8  15  -4      184.13      178.84     18.53 o
   0  16  -4       34.90       53.56     27.92 o
   1  16  -4       26.80       49.28     19.34 o
   2  16  -4      133.74      119.94     18.12 o
   3  16  -4      175.07      161.22     20.40 o
   4  16  -4       38.95       42.99     16.23 o
   5  16  -4      322.76      327.79     17.71 o
   6  16  -4       12.83       22.42     18.11 o
   7  16  -4      235.22      217.94     18.83 o
   8  16  -4       14.82        0.18     20.27 o
   0  17  -4       84.86       88.92     28.74 o
   1  17  -4       48.20       27.71     38.67 o
   2  17  -4      109.50       82.12     20.32 o
   3  17  -4      163.77      162.94     20.76 o
   4  17  -4       19.48       37.93     16.86 o
   5  17  -4      330.08      316.52     18.19 o
   6  17  -4        2.79       26.40     16.81 o
   7  17  -4      112.80       86.42     20.30 o
   0  18  -4      673.00      673.94     31.64 o
   1  18  -4        2.86        4.71     20.98 o
   2  18  -4      554.59      554.13     34.84 o
   3  18  -4       79.94       76.52     21.52 o
   4  18  -4      249.17      227.79     17.76 o
   5  18  -4      118.88      144.85     18.21 o
   6  18  -4      146.90      118.57     17.70 o
   0  19  -4      417.30      432.40     27.30 o
   1  19  -4       13.82       20.45     22.44 o
   2  19  -4      578.37      581.49     23.54 o
   3  19  -4        1.06       36.75     28.23 o
   4  19  -4      195.96      179.60     23.27 o
   5  19  -4        3.21       21.86     16.93 o
   0  20  -4      368.33      336.45     32.47 o
   1  20  -4        8.51        9.59     19.58 o
   2  20  -4      345.86      278.39     23.10 o
   3  20  -4        3.58       27.86     20.02 o
   4  20  -4      121.40      104.90     18.93 o
   0  21  -4      137.07      131.11     32.47 o
   1  21  -4       47.97       59.94     40.84 o
   2  21  -4       34.85       25.30     22.74 o
   3  21  -4       42.54       34.77     18.77 o
   2   0  -3      579.51      541.38     35.36 o
   4   0  -3      973.99      998.86     24.33 o
   6   0  -3     1234.09     1145.09     26.16 o
   8   0  -3       37.67       48.75     30.50 o
  10   0  -3      543.74      529.77     22.66 o
  12   0  -3       41.25       48.37     23.54 o
   1   1  -3     2242.05     2342.45     23.80 o
   2   1  -3      151.92      146.06     19.56 o
   3   1  -3     1083.37     1085.71     17.46 o
   4   1  -3      461.05      442.81     15.86 o
   5   1  -3     2692.66     2582.61     30.30 o
   6   1  -3     1939.10     1801.12     17.08 o
   7   1  -3      174.65      169.13     13.07 o
   8   1  -3      383.41      374.35     15.23 o
   9   1  -3      317.59      324.88     15.12 o
  10   1  -3      123.66      103.72     14.27 o
  11   1  -3      157.07      178.33     19.51 o
  12   1  -3       68.69       42.99     16.27 o
   1   2  -3     4248.96     4300.98     39.97 o
   2   2  -3      486.17      499.51     20.96 o
   3   2  -3     8762.38     8771.75    124.85 o
   4   2  -3      356.11      371.07     15.16 o
   5   2  -3     1511.94     1443.80     23.94 o
   6   2  -3       97.35       93.57     13.55 o
   7   2  -3     1181.35     1184.71     16.63 o
   8   2  -3       46.41       43.10     14.20 o
   9   2  -3      501.79      505.98     14.72 o
  10   2  -3        1.17        0.92     13.40 o
  11   2  -3      240.89      229.28     16.08 o
  12   2  -3       26.78       30.76     16.49 o
   1   3  -3     1358.98     1377.53     27.67 o
   2   3  -3     4895.78     5126.71     39.79 o
   3   3  -3     4613.53     4448.62     75.04 o
   4   3  -3      355.05      359.16     15.90 o
   5   3  -3     3816.05     3633.10     66.35 o
   6   3  -3      523.91      510.68     14.48 o
   7   3  -3     1158.85     1070.40     19.84 o
   8   3  -3      239.19      258.56     16.89 o
   9   3  -3      684.08      675.63     14.19 o
  10   3  -3       47.89       52.52     13.82 o
  11   3  -3      331.30      316.54     17.70 o
  12   3  -3       15.60       19.75     15.19 o
   1   4  -3     3890.12     4093.32    140.02 o
   2   4  -3     1086.12     1083.45     24.04 o
   3   4  -3       33.06       29.95     15.36 o
   4   4  -3     3270.77     3203.46     87.93 o
   5   4  -3      857.39      784.90     24.84 o
   6   4  -3     1914.88     1787.39     30.36 o
   7   4  -3      156.68      154.03     14.70 o
   8   4  -3      122.72      132.25     14.28 o
   9   4  -3       24.86       44.55     13.52 o
  10   4  -3      276.99      280.47     13.68 o
  11   4  -3       41.41       52.96     15.48 o
  12   4  -3       10.90        9.28     16.09 o
   1   5  -3       40.38       58.30     16.76 o
   2   5  -3     1680.93     1683.91     42.60 o
   3   5  -3       64.23       52.93     16.63 o
   4   5  -3     5773.58     5950.83    136.64 o
   5   5  -3      226.50      222.97     13.17 o
   6   5  -3     2401.67     2274.08     45.22 o
   7   5  -3       43.26       48.73     14.62 o
   8   5  -3      544.24      517.67     14.21 o
   9   5  -3      213.36      222.62     14.75 o
  10   5  -3      223.57      221.37     14.51 o
  11   5  -3        9.20       17.13     15.38 o
  12   5  -3       60.78       64.34     15.53 o
   1   6  -3     4455.61     4848.56    119.00 o
   2   6  -3      209.24      205.04     18.88 o
   3   6  -3     5950.98     5718.08     67.77 o
   4   6  -3     4398.15     4322.67     50.98 o
   5   6  -3     2410.39     2264.60     22.83 o
   6   6  -3      756.92      734.87     15.32 o
   7   6  -3      327.19      309.41     14.74 o
   8   6  -3      464.14      419.64     15.76 o
   9   6  -3      119.77      135.87     14.22 o
  10   6  -3       54.76       43.15     14.91 o
  11   6  -3       92.77      125.39     16.22 o
  12   6  -3       12.78       30.27     14.93 o
   1   7  -3     3913.29     4004.81     73.82 o
   2   7  -3      256.23      342.10     21.25 o
   3   7  -3     4585.51     4353.57     29.88 o
   4   7  -3     1274.20     1334.13     20.95 o
   5   7  -3     2212.01     2114.79     21.94 o
   6   7  -3      186.29      201.47     15.82 o
   7   7  -3     1580.29     1546.62     30.62 o
   8   7  -3      111.48      103.88     14.58 o
   9   7  -3      660.79      643.30     16.46 o
  10   7  -3        2.17       45.55     14.06 o
  11   7  -3      301.03      285.68     15.40 o
   1   8  -3     7150.38     7081.82     37.95 o
   2   8  -3      143.30      135.10     15.98 o
   3   8  -3     5523.93     5718.72     46.53 o
   4   8  -3     1080.38     1110.32     27.64 o
   5   8  -3     1416.59     1383.41     21.01 o
   6   8  -3      283.37      293.61     14.27 o
   7   8  -3      445.76      417.80     14.90 o
   8   8  -3        2.25       22.10     15.37 o
   9   8  -3      386.78      390.12     17.46 o
  10   8  -3       45.02       54.37     15.55 o
  11   8  -3      128.05      103.33     15.56 o
   1   9  -3     1013.64     1029.82     21.86 o
   2   9  -3     1343.08     1480.93     23.78 o
   3   9  -3      736.08      739.10     18.76 o
   4   9  -3     1610.96     1548.23     18.51 o
   5   9  -3      191.33      188.48     14.62 o
   6   9  -3      914.73      934.55     15.59 o
   7   9  -3      232.82      218.89     17.19 o
   8   9  -3      542.03      546.58     21.13 o
   9   9  -3      200.53      219.97     14.82 o
  10   9  -3      143.62      125.88     15.17 o
  11   9  -3       36.59       29.44     15.14 o
   1  10  -3      995.91     1023.76     21.78 o
   2  10  -3      352.89      352.83     19.66 o
   3  10  -3      216.88      233.02     22.73 o
   4  10  -3     2068.50     1938.65     48.92 o
   5  10  -3      103.47      111.46     13.84 o
   6  10  -3      170.90      188.62     14.62 o
   7  10  -3        0.54       14.51     13.54 o
   8  10  -3      169.41      165.50     14.40 o
   9  10  -3       14.02       18.80     14.11 o
  10  10  -3       90.02       90.20     16.16 o
  11  10  -3       14.57       35.76     16.20 o
   1  11  -3     2332.55     2389.49     22.91 o
   2  11  -3      780.08      765.43     20.27 o
   3  11  -3      740.57      703.11     24.71 o
   4  11  -3      252.86      269.34     17.43 o
   5  11  -3      488.07      481.33     17.16 o
   6  11  -3      171.82      165.26     14.92 o
   7  11  -3      184.06      193.29     14.24 o
   8  11  -3      217.09      239.80     15.04 o
   9  11  -3       83.94       92.49     14.84 o
  10  11  -3       34.15       35.05     16.24 o
   1  12  -3     3333.03     3297.45     81.17 o
   2  12  -3       24.70       25.12     24.09 o
   3  12  -3     2285.40     2387.68     25.05 o
   4  12  -3       59.92       63.93     17.10 o
   5  12  -3      545.51      547.85     17.10 o
   6  12  -3      199.84      218.70     15.91 o
   7  12  -3      233.88      272.40     15.33 o
   8  12  -3       30.47       38.74     14.69 o
   9  12  -3      209.05      215.00     15.60 o
  10  12  -3        4.20        8.28     15.68 o
   1  13  -3      480.88      470.00     26.37 o
   2  13  -3       68.29       70.36     17.40 o
   3  13  -3      907.65      927.10     29.16 o
   4  13  -3      559.07      584.04     21.31 o
   5  13  -3      319.46      333.18     17.64 o
   6  13  -3      446.35      438.86     17.86 o
   7  13  -3      184.34      201.30     16.81 o
   8  13  -3      167.79      160.24     17.05 o
   9  13  -3      315.55      321.98     19.89 o
  10  13  -3       31.79       56.67     20.14 o
   1  14  -3      176.01      198.87     17.63 o
   2  14  -3      111.62      128.15     19.37 o
   3  14  -3      259.33      312.87     19.75 o
   4  14  -3      669.35      662.12     28.23 o
   5  14  -3       23.13       41.52     17.52 o
   6  14  -3      385.40      379.86     27.24 o
   7  14  -3       22.00       26.45     17.80 o
   8  14  -3      173.04      149.23     19.04 o
   9  14  -3        0.45        0.35     18.92 o
   1  15  -3      421.33      430.59     20.25 o
   2  15  -3      221.38      230.54     20.27 o
   3  15  -3      175.32      153.90     19.93 o
   4  15  -3      233.44      242.35     16.47 o
   5  15  -3       44.16       80.95     16.31 o
   6  15  -3      449.65      432.54     21.18 o
   7  15  -3       15.00       37.52     17.17 o
   8  15  -3      204.26      224.19     19.70 o
   9  15  -3       34.80       23.53     18.50 o
   1  16  -3     1560.58     1576.05     50.97 o
   2  16  -3        3.82       15.65     19.88 o
   3  16  -3     1297.09     1316.41     23.67 o
   4  16  -3      100.94       94.48     16.32 o
   5  16  -3      292.54      266.82     18.89 o
   6  16  -3       70.74       98.51     18.59 o
   7  16  -3      157.18      165.14     18.66 o
   8  16  -3        1.65       13.73     19.40 o
   1  17  -3      361.50      386.96     33.91 o
   2  17  -3        9.16       38.26     19.88 o
   3  17  -3      581.04      572.74     22.08 o
   4  17  -3        7.40       18.96     16.82 o
   5  17  -3      250.83      255.35     19.10 o
   6  17  -3        6.74       12.39     19.30 o
   7  17  -3      156.55      165.41     20.12 o
   8  17  -3        1.37       10.71     20.60 o
   1  18  -3      449.80      466.90     21.71 o
   2  18  -3       59.95       67.77     20.83 o
   3  18  -3      315.39      343.17     21.70 o
   4  18  -3      115.37      114.93     17.63 o
   5  18  -3       46.96       57.10     16.46 o
   6  18  -3      134.93      140.16     16.00 o
   7  18  -3       52.44       43.95     20.26 o
   1  19  -3        2.05        2.63     20.61 o
   2  19  -3      121.76      102.44     19.49 o
   3  19  -3       24.52       33.22     17.37 o
   4  19  -3      172.68      190.92     18.01 o
   5  19  -3        1.11       -1.69     18.10 o
   6  19  -3      174.99      142.26     19.33 o
   1  20  -3      168.52      158.94     25.85 o
   2  20  -3       36.96       49.77     21.71 o
   3  20  -3      327.49      305.64     25.10 o
   4  20  -3      111.16      109.10     18.36 o
   5  20  -3       48.05       53.92     19.08 o
   1  21  -3      165.90      154.77     22.88 o
   2  21  -3       28.74       37.23     22.07 o
   3  21  -3      203.07      159.99     18.61 o
   4  21  -3        9.43       17.57     19.09 o
   1  22  -3      348.54      293.92     29.36 o
   0   0  -2    93719.13   132154.44    328.18 o
   2   0  -2    11279.08    11904.21    194.18 o
   4   0  -2     4636.45     4244.04     31.95 o
   6   0  -2     4410.62     4150.58     49.22 o
   8   0  -2      731.01      674.02     22.51 o
  10   0  -2      473.39      451.31     45.91 o
  12   0  -2      171.76      169.16     23.69 o
   0   1  -2     5861.49     6638.81    128.62 o
   1   1  -2    12828.45    12475.35    142.17 o
   2   1  -2      737.13      801.00     21.36 o
   3   1  -2      989.94      919.48     18.71 o
   4   1  -2     1530.91     1516.41     43.01 o
   5   1  -2     3426.11     3282.25     63.55 o
   6   1  -2     2197.56     2081.46     18.32 o
   7   1  -2     1016.50     1043.61     29.65 o
   8   1  -2      485.87      457.14     15.36 o
   9   1  -2      327.88      325.81     14.35 o
  10   1  -2      226.17      218.66     14.55 o
  11   1  -2       50.09       43.46     15.64 o
  12   1  -2      251.87      255.51     16.07 o
   0   2  -2     5532.78     6212.08     55.28 o
   1   2  -2     1408.85     1419.72     31.68 o
   2   2  -2     9208.25     9330.80    203.87 o
   3   2  -2      578.85      548.00     18.07 o
   4   2  -2     1141.43     1129.00     17.62 o
   5   2  -2      758.86      703.08     15.14 o
   6   2  -2       62.91       76.59     14.72 o
   7   2  -2      865.33      827.27     14.58 o
   8   2  -2       40.20       39.63     13.79 o
   9   2  -2      246.90      240.43     14.35 o
  10   2  -2        9.51       38.57     14.04 o
  11   2  -2      291.84      271.50     21.85 o
  12   2  -2        3.34       31.43     15.47 o
   0   3  -2     4306.10     4404.43    142.58 o
   1   3  -2     2857.17     3170.79    112.26 o
   2   3  -2     2880.45     2818.83     65.03 o
   3   3  -2     2140.27     2190.37     44.12 o
   4   3  -2      178.01      184.18     13.65 o
   5   3  -2     5902.63     5755.30     73.19 o
   6   3  -2      902.48      852.50     16.25 o
   7   3  -2     1753.91     1646.86     17.60 o
   8   3  -2      559.74      561.17     15.47 o
   9   3  -2      218.52      211.69     14.95 o
  10   3  -2      145.49      159.34     15.03 o
  11   3  -2      177.14      167.67     15.04 o
  12   3  -2       34.64       40.92     16.33 o
   0   4  -2    15740.63    16720.41     88.30 o
   1   4  -2      704.44      732.19     27.46 o
   2   4  -2      704.27      664.05     22.13 o
   3   4  -2      111.70      119.94     15.31 o
   4   4  -2     5178.81     5016.37     60.62 o
   5   4  -2     2438.57     2446.67     36.63 o
   6   4  -2     1705.38     1701.63     28.74 o
   7   4  -2      307.40      320.85     14.46 o
   8   4  -2      371.51      362.41     14.71 o
   9   4  -2      102.44      136.59     13.64 o
  10   4  -2      324.33      332.56     18.39 o
  11   4  -2        2.67       12.80     20.09 o
  12   4  -2       33.63       46.05     16.41 o
   0   5  -2     1765.68     1854.10     40.94 o
   1   5  -2     2378.08     2562.24     57.68 o
   2   5  -2      521.69      497.51     21.34 o
   3   5  -2       43.31       35.19     15.18 o
   4   5  -2     3648.95     3420.56     44.53 o
   5   5  -2      262.35      254.86     13.99 o
   6   5  -2     2808.08     2705.38     40.21 o
   7   5  -2       19.92       24.02     13.69 o
   8   5  -2     1638.72     1620.13     39.16 o
   9   5  -2       21.18       25.86     14.23 o
  10   5  -2      861.01      877.90     33.26 o
  11   5  -2       18.28       32.09     15.22 o
  12   5  -2      344.27      293.73     18.06 o
   0   6  -2      400.82      410.90     31.23 o
   1   6  -2      215.38      205.07     20.97 o
   2   6  -2     9819.61     9755.53    102.87 o
   3   6  -2      308.51      297.13     15.28 o
   4   6  -2     2745.25     2649.40     20.29 o
   5   6  -2     2980.23     2957.52     31.28 o
   6   6  -2      340.23      329.45     14.00 o
   7   6  -2       89.87       92.84     13.31 o
   8   6  -2      140.71      143.43     13.03 o
   9   6  -2      112.93      125.82     14.57 o
  10   6  -2       90.83      103.97     18.85 o
  11   6  -2       53.05       63.17     15.18 o
  12   6  -2       65.87       51.10     16.58 o
   0   7  -2       99.41      103.19     27.50 o
   1   7  -2     3500.18     3576.22     48.18 o
   2   7  -2      101.44      110.98     19.03 o
   3   7  -2     2216.69     2178.78     21.61 o
   4   7  -2      321.55      323.41     15.64 o
   5   7  -2     2354.96     2311.73     26.42 o
   6   7  -2      400.15      387.43     14.49 o
   7   7  -2     1786.45     1773.09     17.19 o
   8   7  -2       60.59       51.67     14.25 o
   9   7  -2      413.91      418.75     15.91 o
  10   7  -2       50.39       60.17     13.95 o
  11   7  -2      135.80      131.35     15.68 o
  12   7  -2        7.43       15.04     15.53 o
   0   8  -2     2125.06     2152.50     32.88 o
   1   8  -2       59.83       70.08     19.36 o
   2   8  -2     4444.57     4540.76     37.13 o
   3   8  -2     2155.51     2072.52     46.17 o
   4   8  -2     3635.33     3565.86     36.12 o
   5   8  -2     1231.65     1198.18     16.08 o
   6   8  -2      142.67      139.42     13.73 o
   7   8  -2      605.07      586.16     17.10 o
   8   8  -2        8.09       33.70     13.89 o
   9   8  -2      232.45      233.56     15.15 o
  10   8  -2       56.72       78.70     14.13 o
  11   8  -2       16.01       34.78     14.54 o
   0   9  -2     2851.95     2772.47     39.08 o
   1   9  -2      441.08      463.59     20.50 o
   2   9  -2     1127.43     1119.12     26.01 o
   3   9  -2     1723.86     1822.86     61.83 o
   4   9  -2     1545.15     1482.45     32.86 o
   5   9  -2      380.40      374.20     15.55 o
   6   9  -2      831.09      792.83     19.17 o
   7   9  -2      276.42      270.32     14.66 o
   8   9  -2      275.02      293.39     14.07 o
   9   9  -2      126.60      153.44     15.64 o
  10   9  -2      578.94      589.22     16.68 o
  11   9  -2        1.75       22.57     15.70 o
   0  10  -2     7845.20     7797.11     53.35 o
   1  10  -2       22.04       37.21     18.27 o
   2  10  -2    13100.29    13194.32    188.18 o
   3  10  -2       38.25       52.16     20.26 o
   4  10  -2     3722.26     3495.14     77.47 o
   5  10  -2       49.97       73.45     14.16 o
   6  10  -2      553.94      562.19     14.85 o
   7  10  -2        3.96       12.75     14.08 o
   8  10  -2      191.57      199.59     15.31 o
   9  10  -2       24.14       55.76     14.05 o
  10  10  -2      131.94      154.08     15.36 o
  11  10  -2        0.33       41.23     15.87 o
   0  11  -2      601.10      625.13     28.33 o
   1  11  -2     1680.26     1690.91     56.35 o
   2  11  -2      423.89      409.38     19.88 o
   3  11  -2      589.56      610.25     23.13 o
   4  11  -2       27.22       42.04     16.28 o
   5  11  -2      969.85     1010.23     18.31 o
   6  11  -2      100.74      110.52     16.26 o
   7  11  -2     1208.99     1213.57     22.33 o
   8  11  -2      464.38      448.71     16.13 o
   9  11  -2      341.05      344.25     15.65 o
  10  11  -2      121.58      140.77     15.48 o
  11  11  -2       45.77       67.18     16.14 o
   0  12  -2      832.83      794.91     29.16 o
   1  12  -2       36.57       24.06     18.78 o
   2  12  -2      190.54      193.51     18.72 o
   3  12  -2      459.41      460.60     22.33 o
   4  12  -2       56.43       71.95     15.66 o
   5  12  -2      789.86      783.56     19.26 o
   6  12  -2        8.48       53.95     16.70 o
   7  12  -2      165.34      175.36     15.85 o
   8  12  -2       14.05       31.56     16.97 o
   9  12  -2      115.66      104.58     18.00 o
  10  12  -2        1.52        1.24     14.57 o
   0  13  -2      878.00      884.24     29.57 o
   1  13  -2      320.16      321.67     19.30 o
   2  13  -2      317.31      297.47     19.37 o
   3  13  -2      788.98      826.89     23.95 o
   4  13  -2      314.33      339.27     16.11 o
   5  13  -2      489.32      496.97     18.02 o
   6  13  -2      381.29      363.97     16.76 o
   7  13  -2      318.68      328.39     18.23 o
   8  13  -2      135.94      135.12     18.33 o
   9  13  -2      141.87      148.48     18.92 o
  10  13  -2      160.74      175.53     34.01 o
   0  14  -2     5034.76     5049.04     43.84 o
   1  14  -2       67.53       92.39     18.93 o
   2  14  -2     1772.41     1867.54     24.85 o
   3  14  -2       65.04       92.83     20.02 o
   4  14  -2      816.53      829.09     26.65 o
   5  14  -2       43.34       57.91     17.04 o
   6  14  -2      397.61      410.35     18.15 o
   7  14  -2       17.24       25.81     15.64 o
   8  14  -2      110.64       99.04     18.56 o
   9  14  -2       10.99       14.79     18.91 o
   0  15  -2      104.79      105.26     27.71 o
   1  15  -2       63.43       85.82     18.92 o
   2  15  -2      192.29      223.37     20.10 o
   3  15  -2       26.61       41.13     15.52 o
   4  15  -2      286.58      297.00     17.61 o
   5  15  -2      117.92      105.07     18.88 o
   6  15  -2      486.83      494.17     18.80 o
   7  15  -2      101.88      124.71     18.24 o
   8  15  -2      385.73      411.89     19.84 o
   9  15  -2       13.62       24.95     17.29 o
   0  16  -2      237.21      220.03     28.95 o
   1  16  -2        5.95       44.77     19.01 o
   2  16  -2      355.75      359.15     36.40 o
   3  16  -2      246.39      267.27     21.91 o
   4  16  -2       88.95       92.25     16.49 o
   5  16  -2      258.37      286.11     18.33 o
   6  16  -2       33.28       64.86     18.28 o
   7  16  -2      124.99      130.30     18.74 o
   8  16  -2       20.08       51.60     19.20 o
   0  17  -2       71.45       67.83     31.85 o
   1  17  -2      318.60      306.06     20.69 o
   2  17  -2       38.33       36.53     19.15 o
   3  17  -2      153.49      169.37     16.17 o
   4  17  -2       25.54       43.49     17.52 o
   5  17  -2      679.49      676.93     25.90 o
   6  17  -2        2.74       -2.64     23.38 o
   7  17  -2      269.21      273.64     20.34 o
   8  17  -2        2.87       32.17     19.72 o
   0  18  -2     1471.79     1491.59     34.53 o
   1  18  -2        3.95       19.80     19.73 o
   2  18  -2     1120.31     1055.38     37.02 o
   3  18  -2       93.10       93.35     16.87 o
   4  18  -2      433.85      446.73     19.02 o
   5  18  -2       62.74       73.33     17.98 o
   6  18  -2      162.58      166.27     19.73 o
   7  18  -2       57.85       53.92     20.67 o
   0  19  -2      185.67      170.60     29.78 o
   1  19  -2        5.31       29.08     20.62 o
   2  19  -2      225.41      221.42     21.49 o
   3  19  -2       30.04       34.92     17.73 o
   4  19  -2      159.38      141.60     17.85 o
   5  19  -2        5.55       12.59     17.83 o
   6  19  -2      111.10      132.92     16.76 o
   0  20  -2     1242.21     1177.68     35.98 o
   1  20  -2        4.43       -2.03     21.13 o
   2  20  -2      644.51      617.62     23.61 o
   3  20  -2       30.59       19.87     17.86 o
   4  20  -2      177.30      186.39     18.52 o
   5  20  -2        2.24        7.90     18.36 o
   0  21  -2       58.19       36.60     31.02 o
   1  21  -2       31.47       33.47     25.07 o
   2  21  -2        7.70       18.90     17.87 o
   3  21  -2      112.75      107.24     18.50 o
   4  21  -2        5.98       16.36     20.64 o
   0  22  -2       22.61       26.06     31.85 o
   1  22  -2       14.12       14.92     22.66 o
   2  22  -2       31.52       20.53     18.93 o
   2   0  -1     1158.09     1213.15     37.08 o
   4   0  -1     2112.61     1984.93     28.43 o
   6   0  -1     3604.68     3372.26     29.22 o
   8   0  -1      468.32      465.83     21.79 o
  10   0  -1      189.77      217.89     21.35 o
  12   0  -1       74.47       99.04     27.92 o
   1   1  -1     1311.96     1497.45     33.37 o
   2   1  -1     5671.77     5963.77    101.51 o
   3   1  -1      779.99      716.51     19.14 o
   4   1  -1     1708.90     1658.61     17.59 o
   5   1  -1      898.32      820.06     17.07 o
   6   1  -1     4557.13     4291.58     24.56 o
   7   1  -1      273.70      244.75     15.46 o
   8   1  -1     1010.42     1046.04     15.81 o
   9   1  -1      394.42      403.23     15.17 o
  10   1  -1      206.38      224.45     17.84 o
  11   1  -1      429.34      462.30     14.86 o
  12   1  -1        3.77       -7.68     16.15 o
   1   2  -1    80295.39    79951.27   2449.88 o
   2   2  -1     3800.76     3665.32     67.01 o
   3   2  -1     8482.06     8073.89    114.85 o
   4   2  -1      795.46      751.44     17.38 o
   5   2  -1     5587.37     5466.97     24.38 o
   6   2  -1      274.07      279.48     14.27 o
   7   2  -1      801.70      780.15     15.82 o
   8   2  -1       97.91      117.75     13.94 o
   9   2  -1      231.81      238.02     13.43 o
  10   2  -1       16.45      -12.55     13.36 o
  11   2  -1      185.51      188.09     15.01 o
  12   2  -1       23.02       55.75     15.33 o
   1   3  -1     1640.24     1773.74     32.72 o
   2   3  -1    21636.70    22967.77    204.46 o
   3   3  -1      222.23      241.36     17.99 o
   4   3  -1      320.38      352.27     15.27 o
   5   3  -1     2939.88     2776.05     20.61 o
   6   3  -1     1951.41     1872.09     22.68 o
   7   3  -1     1567.41     1517.07     22.30 o
   8   3  -1      777.94      735.39     15.13 o
   9   3  -1      514.36      513.93     14.57 o
  10   3  -1      213.10      193.52     14.50 o
  11   3  -1      796.15      806.52     17.40 o
  12   3  -1        6.35       18.11     15.99 o
   1   4  -1    12076.67    12990.49    308.68 o
   2   4  -1      351.49      379.84     17.69 o
   3   4  -1     2900.25     2854.21     23.30 o
   4   4  -1      914.64      835.33     21.70 o
   5   4  -1     1446.50     1365.60     16.52 o
   6   4  -1     1057.49     1013.74     16.35 o
   7   4  -1      458.85      452.76     15.23 o
   8   4  -1      135.46      160.57     14.56 o
   9   4  -1       22.51       31.76     13.62 o
  10   4  -1      152.81      134.39     14.28 o
  11   4  -1        7.87       16.39     15.47 o
  12   4  -1        7.00       17.16     16.36 o
   1   5  -1      167.07      182.66     27.37 o
   2   5  -1     1714.82     1882.44     25.90 o
   3   5  -1      216.89      211.11     15.51 o
   4   5  -1     3820.08     3557.33     24.56 o
   5   5  -1       55.58       82.61     14.61 o
   6   5  -1     4617.11     4414.14     33.34 o
   7   5  -1        8.44       16.07     12.67 o
   8   5  -1     1144.50     1118.02     25.67 o
   9   5  -1       40.01       50.56     13.82 o
  10   5  -1      343.02      343.67     18.03 o
  11   5  -1       37.42       54.31     13.88 o
  12   5  -1       63.72       87.65     16.20 o
   1   6  -1     4529.80     4701.25     90.37 o
   2   6  -1      585.42      538.22     24.07 o
   3   6  -1     5354.81     5225.49     28.94 o
   4   6  -1      580.58      591.34     16.24 o
   5   6  -1     3675.00     3534.10     41.79 o
   6   6  -1      238.92      233.76     13.69 o
   7   6  -1       64.96       83.56     14.26 o
   8   6  -1      265.75      288.17     14.56 o
   9   6  -1      112.89      119.53     14.32 o
  10   6  -1        7.59       19.66     13.93 o
  11   6  -1       32.97       19.51     15.36 o
  12   6  -1       24.45       26.33     16.04 o
   1   7  -1      607.88      607.78     24.95 o
   2   7  -1      548.39      519.39     23.67 o
   3   7  -1       41.47       43.31     13.50 o
   4   7  -1     1766.90     1893.88     18.60 o
   5   7  -1     1258.15     1277.74     17.42 o
   6   7  -1       82.65       84.53     14.50 o
   7   7  -1     1393.48     1358.49     35.94 o
   8   7  -1      131.39      136.69     14.48 o
   9   7  -1      618.42      596.94     14.59 o
  10   7  -1       14.85        0.76     14.01 o
  11   7  -1      469.61      446.44     15.64 o
  12   7  -1        3.33       17.12     15.57 o
   1   8  -1    17455.88    17490.37    587.19 o
   2   8  -1      174.19      181.28     20.62 o
   3   8  -1     3705.50     3508.96     55.54 o
   4   8  -1      999.89      972.10     16.72 o
   5   8  -1     2841.95     2765.72     30.56 o
   6   8  -1       67.14       76.83     13.99 o
   7   8  -1      690.74      710.28     15.55 o
   8   8  -1        5.01        8.03     13.31 o
   9   8  -1       35.95       71.51     13.32 o
  10   8  -1       25.67       50.04     14.07 o
  11   8  -1       33.25       48.44     15.49 o
   1   9  -1      101.50      105.06     18.63 o
   2   9  -1     1229.07     1203.43     38.15 o
   3   9  -1       33.92       47.83     16.13 o
   4   9  -1     2030.61     1914.99     20.65 o
   5   9  -1      168.76      166.02     14.12 o
   6   9  -1     1400.86     1329.04     21.40 o
   7   9  -1       48.50       50.25     13.44 o
   8   9  -1      928.42      937.62     15.85 o
   9   9  -1      180.19      179.40     13.86 o
  10   9  -1      265.03      244.18     14.44 o
  11   9  -1       24.12       24.36     15.89 o
   1  10  -1     2528.99     2623.17     46.42 o
   2  10  -1      712.49      719.45     22.31 o
   3  10  -1       76.91       94.82     15.28 o
   4  10  -1      795.53      747.39     17.57 o
   5  10  -1      758.57      738.14     20.45 o
   6  10  -1      556.09      564.36     18.30 o
   7  10  -1        3.48       31.71     13.17 o
   8  10  -1      157.44      178.83     13.70 o
   9  10  -1        6.01       12.10     14.25 o
  10  10  -1       15.08        3.37     14.11 o
  11  10  -1        6.53       15.55     14.82 o
   1  11  -1      487.75      498.00     20.60 o
   2  11  -1      775.40      800.28     24.34 o
   3  11  -1      232.62      210.17     16.56 o
   4  11  -1      194.67      177.94     16.47 o
   5  11  -1      902.81      934.29     18.09 o
   6  11  -1       52.92       61.76     16.83 o
   7  11  -1      704.57      722.31     19.11 o
   8  11  -1      445.23      470.71     18.43 o
   9  11  -1      447.85      474.08     18.11 o
  10  11  -1       50.61       59.05     17.65 o
  11  11  -1      191.83      205.19     18.93 o
   1  12  -1    10410.14    10363.84     52.11 o
   2  12  -1       87.93       90.32     20.64 o
   3  12  -1     3985.55     3824.08    106.68 o
   4  12  -1       29.04       43.89     16.31 o
   5  12  -1     1207.73     1203.13     17.51 o
   6  12  -1       33.08       -0.04     17.04 o
   7  12  -1      509.69      532.69     20.96 o
   8  12  -1        0.66       30.89     20.78 o
   9  12  -1       36.90       44.43     16.51 o
  10  12  -1       12.00        3.52     17.26 o
   1  13  -1      146.82      102.54     20.81 o
   2  13  -1      433.98      470.17     21.31 o
   3  13  -1       50.22       69.44     15.97 o
   4  13  -1      715.95      750.79     29.41 o
   5  13  -1      241.12      241.31     16.49 o
   6  13  -1      686.40      717.49     22.98 o
   7  13  -1      318.44      373.75     17.45 o
   8  13  -1      360.39      316.12     16.45 o
   9  13  -1      302.85      282.58     19.25 o
  10  13  -1       65.09       55.61     18.06 o
   1  14  -1      252.71      253.01     19.30 o
   2  14  -1       42.35       54.73     26.68 o
   3  14  -1      891.00      927.12     30.94 o
   4  14  -1      246.81      251.00     17.04 o
   5  14  -1       33.69       15.04     16.78 o
   6  14  -1      459.48      463.46     21.39 o
   7  14  -1       15.81       42.18     17.48 o
   8  14  -1      104.75      127.97     17.58 o
   9  14  -1        5.77        7.47     18.94 o
  10  14  -1       21.39       38.42     18.86 o
   1  15  -1       81.51       99.48     18.79 o
   2  15  -1      215.92      189.33     19.52 o
   3  15  -1        1.52       11.94     15.62 o
   4  15  -1      790.94      740.11     38.56 o
   5  15  -1      165.08      158.33     18.27 o
   6  15  -1      689.98      712.12     20.08 o
   7  15  -1       94.11       91.80     18.21 o
   8  15  -1      371.72      367.45     17.65 o
   9  15  -1       38.59       64.96     19.06 o
   1  16  -1     1637.42     1601.60     24.41 o
   2  16  -1        3.59       16.96     19.37 o
   3  16  -1      744.89      762.31     18.07 o
   4  16  -1       44.91       62.05     17.21 o
   5  16  -1      352.58      374.29     18.15 o
   6  16  -1       58.20       67.54     18.04 o
   7  16  -1      234.78      234.95     19.13 o
   8  16  -1       28.99       48.02     18.25 o
   9  16  -1        8.53        0.49     18.23 o
   1  17  -1       10.65       12.15     19.45 o
   2  17  -1       14.97       30.87     21.00 o
   3  17  -1      150.80      165.96     17.24 o
   4  17  -1       87.74       92.98     17.82 o
   5  17  -1      265.48      285.06     18.69 o
   6  17  -1        9.73       24.45     17.99 o
   7  17  -1      186.12      190.98     18.60 o
   8  17  -1        0.79       10.39     20.32 o
   1  18  -1     1210.71     1228.49     24.99 o
   2  18  -1       17.26       29.32     20.46 o
   3  18  -1      392.28      405.11     17.63 o
   4  18  -1       44.56       46.39     16.83 o
   5  18  -1       78.92       96.94     18.45 o
   6  18  -1       32.06       49.27     18.70 o
   7  18  -1       45.11       67.27     18.99 o
   1  19  -1       46.56       44.98     21.96 o
   2  19  -1       71.87      110.16     16.70 o
   3  19  -1       21.00       21.16     17.58 o
   4  19  -1      414.88      392.17     19.41 o
   5  19  -1        0.25       15.03     18.95 o
   6  19  -1      260.04      253.88     19.99 o
   7  19  -1        1.57        9.10     20.28 o
   1  20  -1      328.70      334.53     23.49 o
   2  20  -1       46.59       62.81     17.11 o
   3  20  -1      329.46      302.69     26.60 o
   4  20  -1       61.13       62.22     18.14 o
   5  20  -1      104.54      124.28     19.68 o
   6  20  -1       60.56       59.66     17.45 o
   1  21  -1       63.22       64.73     24.86 o
   2  21  -1       21.76       36.36     19.49 o
   3  21  -1       70.37       63.45     18.54 o
   4  21  -1       13.69       21.57     18.58 o
   5  21  -1       82.10       86.03     20.50 o
   1  22  -1      643.27      532.15     24.71 o
   2  22  -1        1.46        7.47     19.93 o
   3  22  -1      157.83      120.55     19.26 o
   2   0   0    28420.34    29778.92    208.03 o
   4   0   0    13222.47    11631.28     69.17 o
   6   0   0     7423.34     7125.85     75.38 o
   8   0   0       51.85       42.42     18.73 o
  10   0   0      100.33      120.76     21.47 o
  12   0   0       61.90       35.33     22.65 o
   1   1   0      975.51     1114.58     31.20 o
   2   1   0      244.64      230.24     22.19 o
   3   1   0    11960.34    10879.05     97.57 o
   4   1   0      121.25      110.61     15.82 o
   5   1   0     4642.15     4477.34     49.70 o
   6   1   0      879.01      866.63     15.76 o
   7   1   0     2292.81     2332.10     20.27 o
   8   1   0      626.52      656.58     15.27 o
   9   1   0      633.11      670.01     17.94 o
  10   1   0      395.23      388.10     14.52 o
  11   1   0       71.52       89.29     13.77 o
  12   1   0      508.37      483.78     16.15 o
   0   2   0     1456.25     1507.72     73.20 o
   1   2   0     1288.29     1350.04     29.77 o
   2   2   0    17893.38    17831.46     59.13 o
   3   2   0     1332.64     1306.81     22.60 o
   4   2   0      597.41      701.29     16.74 o
   5   2   0     2381.03     2281.99     23.08 o
   6   2   0      348.62      363.58     14.01 o
   7   2   0      583.05      586.94     14.89 o
   8   2   0       72.36       78.21     14.80 o
   9   2   0      410.01      419.56     14.12 o
  10   2   0       25.79       37.31     15.00 o
  11   2   0      258.31      260.03     17.22 o
  12   2   0        0.71       28.18     20.21 o
   0   3   0        9.15       27.09     44.87 o
   1   3   0     1368.20     1583.29     31.60 o
   2   3   0      124.27      129.74     20.06 o
   3   3   0       15.60       28.32     17.70 o
   4   3   0       21.73       28.31     15.30 o
   5   3   0     6051.13     5706.90     41.73 o
   6   3   0        6.60       17.28     12.32 o
   7   3   0     3196.85     2995.08     21.94 o
   8   3   0     1003.36     1038.15     15.70 o
   9   3   0      691.93      654.92     14.97 o
  10   3   0       44.16       62.55     14.83 o
  11   3   0       65.89       75.21     15.57 o
  12   3   0       97.31      129.44     15.52 o
   0   4   0    46997.18    50875.08    196.04 o
   1   4   0      778.18      796.01     31.00 o
   2   4   0     1722.90     1661.37     23.15 o
   3   4   0     1566.22     1534.45     19.92 o
   4   4   0     4845.08     4866.24     29.97 o
   5   4   0      399.17      378.82     14.83 o
   6   4   0     2125.31     2124.15     22.30 o
   7   4   0      980.55      933.31     15.59 o
   8   4   0        9.18       17.61     14.17 o
   9   4   0      152.88      148.48     13.82 o
  10   4   0       14.33       15.71     13.98 o
  11   4   0        0.03       32.37     15.70 o
  12   4   0       22.28       30.00     15.24 o
   0   5   0       10.25       44.25     35.36 o
   1   5   0     1118.39     1456.38     31.14 o
   2   5   0      350.78      358.48     20.30 o
   3   5   0     1897.38     1914.76     26.65 o
   4   5   0      229.87      209.08     15.08 o
   5   5   0      101.53       99.70     13.85 o
   6   5   0     3177.57     2997.91     30.83 o
   7   5   0       64.70       72.59     13.53 o
   8   5   0      257.19      259.96     14.01 o
   9   5   0       78.99      104.32     14.45 o
  10   5   0     1169.24     1153.95     17.52 o
  11   5   0        1.95       27.39     17.55 o
  12   5   0      452.56      433.45     32.38 o
   0   6   0     1170.67     1352.63     44.05 o
   1   6   0        0.89       14.11     22.82 o
   2   6   0     7825.97     7704.98     53.49 o
   3   6   0      958.30      942.07     19.32 o
   4   6   0      803.64      672.20     16.15 o
   5   6   0      284.39      273.65     14.05 o
   6   6   0      948.18      962.47     15.38 o
   7   6   0      107.22      102.09     14.19 o
   8   6   0      249.21      252.87     13.79 o
   9   6   0       36.21       15.28     14.37 o
  10   6   0        1.44        8.58     13.20 o
  11   6   0        0.43       43.45     19.97 o
  12   6   0        4.58       17.17     14.55 o
   0   7   0        1.42       34.95     28.33 o
   1   7   0     4920.59     4761.88     39.99 o
   2   7   0      329.21      353.32     18.51 o
   3   7   0       19.94       21.50     15.59 o
   4   7   0      294.99      308.43     16.96 o
   5   7   0     1634.95     1550.47     16.70 o
   6   7   0       54.12       38.46     14.43 o
   7   7   0     2424.87     2332.83     18.12 o
   8   7   0        7.13        0.47     13.60 o
   9   7   0      744.51      765.61     20.45 o
  10   7   0       35.37       48.47     14.86 o
  11   7   0      191.21      188.71     14.92 o
  12   7   0        0.39       19.32     15.51 o
   0   8   0     4453.90     4524.41     53.77 o
   1   8   0      363.25      364.38     24.85 o
   2   8   0     6071.54     6228.26    103.31 o
   3   8   0       94.92       74.77     16.05 o
   4   8   0     4642.21     4594.74     42.50 o
   5   8   0      900.92      852.64     18.80 o
   6   8   0      388.21      398.42     14.77 o
   7   8   0      255.48      245.26     14.71 o
   8   8   0        3.88       30.37     13.31 o
   9   8   0       40.28       38.73     15.61 o
  10   8   0       11.97        9.83     13.24 o
  11   8   0        0.02       16.21     15.57 o
  12   8   0        1.79       21.79     16.69 o
   0   9   0        0.30        8.27     27.50 o
   1   9   0        1.89        8.69     19.23 o
   2   9   0       28.84       44.26     16.29 o
   3   9   0      614.94      629.14     17.29 o
   4   9   0     1355.74     1324.83     19.60 o
   5   9   0       27.77       49.83     16.47 o
   6   9   0      554.43      574.50     17.47 o
   7   9   0      228.88      234.15     13.57 o
   8   9   0      287.48      303.74     14.25 o
   9   9   0      320.20      349.96     15.01 o
  10   9   0      834.93      844.10     28.08 o
  11   9   0       12.57       22.50     14.87 o
   0  10   0    19967.47    20572.95     90.99 o
   1  10   0        3.68       11.82     18.42 o
   2  10   0    15284.07    14670.21    435.96 o
   3  10   0        8.14       10.25     15.22 o
   4  10   0     3136.33     3035.09     23.93 o
   5  10   0      534.66      536.55     17.24 o
   6  10   0     1540.82     1519.10     19.79 o
   7  10   0        0.97       -4.52     16.06 o
   8  10   0      137.20      162.95     15.57 o
   9  10   0        2.39        2.19     15.36 o
  10  10   0       16.47       51.71     19.54 o
  11  10   0        5.14       31.53     16.90 o
   0  11   0        1.19       -7.65     25.85 o
   1  11   0     2613.72     2576.56     28.38 o
   2  11   0        4.05        7.96     16.21 o
   3  11   0      973.07      932.11     19.50 o
   4  11   0       63.72       63.29     16.43 o
   5  11   0      910.97      921.49     19.16 o
   6  11   0       18.73       33.13     16.89 o
   7  11   0     1221.69     1263.16     19.24 o
   8  11   0      142.13      191.67     15.73 o
   9  11   0      381.16      351.81     17.50 o
  10  11   0       91.62      101.12     19.50 o
  11  11   0       63.85       57.16     18.89 o
   0  12   0       74.28       71.76     29.16 o
   1  12   0       85.59       69.45     19.44 o
   2  12   0       48.19       36.65     16.72 o
   3  12   0      692.44      692.05     21.17 o
   4  12   0       24.22       52.80     17.15 o
   5  12   0      443.52      454.13     17.88 o
   6  12   0       16.25       44.90     16.24 o
   7  12   0      797.27      731.70     25.56 o
   8  12   0       15.76       23.87     16.25 o
   9  12   0        1.08       11.74     16.01 o
  10  12   0        7.03        1.55     17.74 o
   0  13   0        6.18       23.99     30.40 o
   1  13   0       38.43       43.84     21.42 o
   2  13   0       42.26       33.65     13.16 o
   3  13   0      560.00      535.27     17.67 o
   4  13   0      379.30      404.58     17.86 o
   5  13   0      337.91      347.00     17.63 o
   6  13   0      976.48      968.59     18.82 o
   7  13   0      353.76      373.27     22.57 o
   8  13   0      204.01      241.05     18.07 o
   9  13   0      233.47      243.71     18.43 o
  10  13   0      298.28      329.27     17.86 o
   0  14   0     4823.89     4829.43     46.32 o
   1  14   0       33.01       59.68     19.87 o
   2  14   0     2303.07     2289.07     70.26 o
   3  14   0      154.10      172.75     18.51 o
   4  14   0      485.34      516.64     18.12 o
   5  14   0      103.67       94.48     18.08 o
   6  14   0      942.82      924.48     18.87 o
   7  14   0        4.25       22.70     19.44 o
   8  14   0      110.77      146.38     18.28 o
   9  14   0       28.25       52.30     18.10 o
  10  14   0        0.34       -6.50     18.69 o
   0  15   0       10.57       57.49     31.02 o
   1  15   0      263.07      236.96     21.04 o
   2  15   0        0.04       -1.58     16.86 o
   3  15   0        0.44       19.42     16.30 o
   4  15   0      234.78      235.65     17.43 o
   5  15   0       41.92       62.45     17.09 o
   6  15   0      455.48      497.37     18.50 o
   7  15   0       74.82       99.39     17.40 o
   8  15   0      452.81      441.51     18.80 o
   9  15   0       33.50       24.10     17.97 o
   0  16   0     1958.00     1900.42     37.02 o
   1  16   0        1.10        8.33     20.34 o
   2  16   0      419.30      400.52     17.68 o
   3  16   0        8.72       18.66     16.90 o
   4  16   0      294.43      305.00     16.90 o
   5  16   0       27.76       37.68     17.37 o
   6  16   0        9.12       29.17     17.88 o
   7  16   0       93.35       96.43     18.71 o
   8  16   0        0.23       32.00     19.97 o
   9  16   0        6.95       29.50     19.56 o
   0  17   0      124.74      101.33     28.54 o
   1  17   0      319.05      340.43     23.47 o
   2  17   0       28.36       38.48     16.03 o
   3  17   0      747.40      717.09     19.72 o
   4  17   0        0.10       17.15     16.88 o
   5  17   0      878.19      858.15     20.73 o
   6  17   0       17.31       32.21     19.06 o
   7  17   0      387.11      370.58     20.70 o
   8  17   0        0.40       17.09     18.52 o
   0  18   0     1924.34     1922.55     40.32 o
   1  18   0       10.74       -6.36     21.08 o
   2  18   0      246.55      227.85     17.53 o
   3  18   0        3.81       28.89     16.67 o
   4  18   0      355.05      373.94     18.30 o
   5  18   0       41.07       69.13     18.23 o
   6  18   0      231.36      225.67     18.50 o
   7  18   0       45.10       45.28     18.48 o
   0  19   0       13.79       24.40     33.50 o
   1  19   0       28.23       49.19     23.61 o
   2  19   0        5.92       13.18     18.47 o
   3  19   0        0.09        2.76     17.89 o
   4  19   0      129.19      102.03     18.47 o
   5  19   0       51.29       59.23     19.94 o
   6  19   0       74.14       60.23     19.70 o
   7  19   0       11.28        5.79     19.94 o
   0  20   0     1374.68     1375.79     37.02 o
   1  20   0        0.01       -0.02     19.74 o
   2  20   0      870.32      853.20     22.81 o
   3  20   0        3.19       23.27     18.57 o
   4  20   0      129.12      131.53     20.18 o
   5  20   0       11.93       20.03     19.76 o
   6  20   0      111.03       92.91     21.92 o
   0  21   0       40.53       34.95     31.02 o
   1  21   0       11.07       21.73     18.44 o
   2  21   0       27.34       31.23     19.64 o
   3  21   0      274.23      277.20     23.37 o
   4  21   0        7.19       11.96     20.34 o
   5  21   0      189.96      189.44     20.80 o
   0  22   0       68.33       82.10     36.60 o
   1  22   0       14.63       10.16     19.88 o
   2  22   0       52.82       27.27     20.39 o
   3  22   0       20.06       17.65     19.94 o
   2   0   1     1015.45     1091.35     36.26 o
   4   0   1     2342.16     2250.31     28.00 o
   6   0   1     3697.46     3506.21     36.91 o
   8   0   1      463.01      416.36     22.08 o
  10   0   1      176.40      207.74     21.04 o
  12   0   1       71.23       52.62     20.69 o
   1   1   1     1320.87     1505.63     35.24 o
   2   1   1     5315.45     5664.98    104.59 o
   3   1   1      763.67      725.53     19.98 o
   4   1   1     1673.75     1636.69     18.82 o
   5   1   1      871.73      795.69     15.89 o
   6   1   1     4502.65     4303.89     26.53 o
   7   1   1      269.66      283.49     24.36 o
   8   1   1      973.55      957.87     17.91 o
   9   1   1      391.61      410.75     15.27 o
  10   1   1      210.43      220.74     14.45 o
  11   1   1      417.35      428.43     15.46 o
  12   1   1        4.99       31.39     13.78 o
   1   2   1    80225.63    79402.91   3885.76 o
   2   2   1     3875.33     3730.62     54.44 o
   3   2   1     8543.87     8090.07    126.48 o
   4   2   1      816.73      786.87     17.30 o
   5   2   1     5528.98     5500.83     24.77 o
   6   2   1      290.31      291.36     14.45 o
   7   2   1      820.82      792.65     15.45 o
   8   2   1      105.39      128.44     13.74 o
   9   2   1      238.68      233.85     15.94 o
  10   2   1       15.20       13.07     15.92 o
  11   2   1      180.52      195.14     14.98 o
  12   2   1       22.67       16.40     16.17 o
   1   3   1     1681.28     1811.77     35.83 o
   2   3   1    21528.30    22787.66    511.14 o
   3   3   1      269.19      281.19     17.95 o
   4   3   1      271.23      286.70     15.63 o
   5   3   1     2894.65     2710.75     54.92 o
   6   3   1     1881.72     1798.14     17.59 o
   7   3   1     1530.10     1443.08     17.12 o
   8   3   1      760.98      725.62     15.21 o
   9   3   1      468.90      469.92     15.32 o
  10   3   1      219.36      245.64     14.39 o
  11   3   1      810.70      828.58     22.24 o
  12   3   1        9.04       23.92     16.11 o
   1   4   1    12794.06    14115.66     81.59 o
   2   4   1      287.11      317.23     23.51 o
   3   4   1     3398.62     3341.64     30.58 o
   4   4   1      897.76      834.34     16.71 o
   5   4   1     1440.60     1328.26     31.19 o
   6   4   1     1022.51      946.80     16.52 o
   7   4   1      435.81      445.27     18.03 o
   8   4   1      133.20      135.11     13.97 o
   9   4   1       19.87       32.04     14.71 o
  10   4   1      152.10      191.13     14.95 o
  11   4   1        5.72        8.94     15.70 o
  12   4   1        6.21       14.59     19.17 o
   1   5   1      163.89      180.74     23.46 o
   2   5   1     1441.63     1562.29     24.21 o
   3   5   1      213.59      209.14     18.84 o
   4   5   1     3878.45     3636.92     92.80 o
   5   5   1       64.86       64.71     14.39 o
   6   5   1     4777.74     4567.70     21.35 o
   7   5   1       12.21       17.73     14.59 o
   8   5   1     1166.56     1202.87     16.41 o
   9   5   1       36.51       48.52     14.83 o
  10   5   1      343.52      332.19     14.53 o
  11   5   1       36.39       48.20     15.61 o
  12   5   1       65.53       57.59     15.55 o
   1   6   1     4112.90     4276.79     53.68 o
   2   6   1      617.19      597.67     21.25 o
   3   6   1     5495.88     5378.82     30.81 o
   4   6   1      517.01      537.19     18.73 o
   5   6   1     3617.87     3504.18     41.69 o
   6   6   1      245.37      237.22     14.43 o
   7   6   1       70.93       82.42     13.33 o
   8   6   1      256.84      270.98     14.10 o
   9   6   1      107.81      118.50     13.79 o
  10   6   1        7.54       12.72     14.79 o
  11   6   1       27.56       37.99     13.84 o
  12   6   1       25.07       48.84     20.03 o
   1   7   1      586.49      587.38     26.69 o
   2   7   1      529.82      507.87     19.74 o
   3   7   1       75.74       68.88     17.22 o
   4   7   1     1787.13     1909.57     22.06 o
   5   7   1     1246.73     1290.97     19.99 o
   6   7   1       87.28       92.92     16.23 o
   7   7   1     1298.36     1234.50     19.80 o
   8   7   1      131.45      154.81     14.29 o
   9   7   1      586.64      589.18     15.43 o
  10   7   1       15.73       44.42     14.89 o
  11   7   1      463.56      487.07     16.49 o
  12   7   1        3.27       18.78     16.70 o
   1   8   1    17883.11    17348.32    425.10 o
   2   8   1      186.76      202.67     17.42 o
   3   8   1     3604.42     3420.26     54.37 o
   4   8   1     1014.08      998.36     18.92 o
   5   8   1     2816.35     2797.92     21.98 o
   6   8   1       66.73       65.83     19.38 o
   7   8   1      660.64      674.26     17.70 o
   8   8   1        9.05       53.06     16.11 o
   9   8   1       38.90       71.75     13.54 o
  10   8   1       28.45       40.56     16.74 o
  11   8   1       31.17       32.01     14.83 o
   1   9   1      103.45       90.93     17.97 o
   2   9   1     1097.85     1063.00     19.88 o
   3   9   1       34.94       37.35     16.90 o
   4   9   1     2192.38     2079.78     22.28 o
   5   9   1      148.54      135.26     17.37 o
   6   9   1     1441.98     1384.29     19.29 o
   7   9   1       34.61       61.98     16.05 o
   8   9   1      892.26      916.09     19.25 o
   9   9   1      163.02      186.43     17.34 o
  10   9   1      260.73      246.07     16.54 o
  11   9   1       22.58       29.63     17.18 o
   1  10   1     2541.88     2570.78     29.00 o
   2  10   1      704.04      726.30     18.91 o
   3  10   1       80.61       94.82     16.71 o
   4  10   1      790.25      773.63     18.32 o
   5  10   1      770.74      777.65     18.61 o
   6  10   1      604.19      593.47     17.84 o
   7  10   1        4.65       17.89     16.19 o
   8  10   1      153.13      180.02     16.90 o
   9  10   1        4.42       15.47     16.90 o
  10  10   1       12.36       10.14     17.73 o
  11  10   1        7.36       24.44     17.16 o
   1  11   1      485.84      518.66     23.32 o
   2  11   1      758.21      734.96     19.36 o
   3  11   1      244.55      240.78     18.12 o
   4  11   1      165.83      179.05     17.13 o
   5  11   1      918.86      928.37     19.20 o
   6  11   1       58.71       58.92     16.77 o
   7  11   1      706.10      707.69     18.26 o
   8  11   1      446.03      455.27     18.22 o
   9  11   1      462.85      484.92     18.36 o
  10  11   1       54.89       61.52     17.95 o
  11  11   1      189.48      193.99     18.04 o
   1  12   1    10653.29    10643.79    154.16 o
   2  12   1       91.03       90.34     16.48 o
   3  12   1     4181.23     4138.37     77.70 o
   4  12   1       30.64       51.06     16.72 o
   5  12   1     1211.87     1255.61     21.34 o
   6  12   1       33.75       51.61     17.20 o
   7  12   1      493.73      501.28     18.47 o
   8  12   1        0.78        4.11     16.63 o
   9  12   1       40.55       73.86     17.24 o
  10  12   1       11.70       17.10     16.79 o
   1  13   1      163.64      153.81     16.96 o
   2  13   1      453.48      467.09     18.02 o
   3  13   1       42.17       47.14     16.50 o
   4  13   1      764.27      857.24     18.86 o
   5  13   1      245.03      242.94     16.89 o
   6  13   1      710.84      767.99     18.44 o
   7  13   1      340.51      375.54     28.27 o
   8  13   1      348.78      337.76     17.85 o
   9  13   1      283.75      267.14     18.57 o
  10  13   1       63.57       64.07     18.72 o
   1  14   1      295.22      308.23     18.74 o
   2  14   1       40.71       56.47     17.62 o
   3  14   1      898.39      943.48     19.81 o
   4  14   1      231.52      252.65     18.09 o
   5  14   1       40.65       48.79     16.38 o
   6  14   1      489.74      490.07     17.94 o
   7  14   1       17.05       26.53     17.16 o
   8  14   1      114.28      133.80     18.27 o
   9  14   1        5.31       10.04     21.28 o
  10  14   1       19.12       18.94     19.89 o
   1  15   1       81.40       83.38     17.06 o
   2  15   1      193.37      180.58     18.81 o
   3  15   1        0.15        1.94     26.58 o
   4  15   1      829.07      775.27     22.81 o
   5  15   1      168.90      175.64     18.40 o
   6  15   1      720.15      736.07     20.29 o
   7  15   1       99.14      106.61     18.10 o
   8  15   1      371.12      394.19     19.48 o
   9  15   1       37.26       43.34     19.13 o
   1  16   1     1581.89     1550.93     42.75 o
   2  16   1        2.49       19.09     16.75 o
   3  16   1      756.90      766.41     21.99 o
   4  16   1       49.67       40.88     17.37 o
   5  16   1      356.32      348.69     18.47 o
   6  16   1       61.01       91.96     18.01 o
   7  16   1      223.81      224.56     19.25 o
   8  16   1       28.37       28.22     18.54 o
   9  16   1        8.47       17.21     18.76 o
   1  17   1       15.55       28.34     17.56 o
   2  17   1       16.75       40.33     17.88 o
   3  17   1      150.02      142.42     18.39 o
   4  17   1       91.24       74.82     17.46 o
   5  17   1      261.30      274.71     18.83 o
   6  17   1       12.10       26.81     18.26 o
   7  17   1      191.44      200.85     20.29 o
   8  17   1        1.80       10.33     20.27 o
   1  18   1     1181.64     1089.36     33.64 o
   2  18   1       12.98       12.74     19.29 o
   3  18   1      361.32      380.66     19.43 o
   4  18   1       45.22       67.50     18.58 o
   5  18   1       85.30       93.40     18.62 o
   6  18   1       32.80       47.75     18.96 o
   7  18   1       44.71       46.16     19.20 o
   1  19   1       45.26       40.02     19.34 o
   2  19   1       52.44       55.01     19.50 o
   3  19   1       23.37       16.16     20.21 o
   4  19   1      423.59      393.29     20.96 o
   5  19   1        0.33        6.33     20.70 o
   6  19   1      255.09      249.98     20.18 o
   7  19   1        1.32        4.82     19.95 o
   1  20   1      308.73      279.09     20.77 o
   2  20   1       44.13       65.35     19.60 o
   3  20   1      324.44      314.07     25.82 o
   4  20   1       48.05       41.04     21.32 o
   5  20   1      109.32      117.41     21.25 o
   6  20   1       61.53       49.16     20.45 o
   1  21   1       59.50       67.74     19.78 o
   2  21   1       20.14       32.66     21.01 o
   3  21   1       71.26       56.85     20.58 o
   4  21   1       10.94        9.94     20.97 o
   5  21   1       84.82      112.86     22.71 o
   1  22   1      623.23      542.56     23.20 o
   2  22   1        1.36       12.65     22.77 o
   3  22   1      154.84      134.86     21.78 o
   0   0   2    95775.81   206792.25    401.38 o
   2   0   2    10858.27    11371.31     80.86 o
   4   0   2     4778.83     4398.58     86.13 o
   6   0   2     4361.55     4160.66     78.89 o
   8   0   2      761.64      736.01     20.52 o
  10   0   2      462.88      410.61     21.84 o
  12   0   2      186.55      217.46     28.02 o
   0   1   2     5785.94     6589.03     59.59 o
   1   1   2    12620.94    12546.90     67.04 o
   2   1   2      824.30      906.77     24.59 o
   3   1   2      992.11      931.79     18.41 o
   4   1   2     1619.38     1589.01     18.68 o
   5   1   2     3343.88     3215.71     36.21 o
   6   1   2     2159.93     1980.23     26.06 o
   7   1   2      931.51      951.52     20.30 o
   8   1   2      510.64      491.48     14.59 o
   9   1   2      321.24      318.87     12.94 o
  10   1   2      209.96      219.61     17.19 o
  11   1   2       56.54       78.95     15.13 o
  12   1   2      257.97      258.28     17.03 o
   0   2   2     5736.79     6486.89     59.15 o
   1   2   2     1313.06     1317.57     34.54 o
   2   2   2     9672.25     9820.18     88.37 o
   3   2   2      584.20      560.61     19.98 o
   4   2   2     1206.03     1251.37     29.30 o
   5   2   2      707.20      656.82     16.61 o
   6   2   2       64.61       65.15     13.85 o
   7   2   2      866.61      827.34     15.50 o
   8   2   2       33.82       51.01     14.46 o
   9   2   2      266.79      274.71     15.05 o
  10   2   2       11.99       27.59     13.30 o
  11   2   2      287.64      294.38     14.75 o
  12   2   2        2.52       12.03     16.27 o
   0   3   2     4145.23     4365.80     52.62 o
   1   3   2     2699.17     2987.96     54.28 o
   2   3   2     2694.31     2643.89     36.42 o
   3   3   2     2042.37     2047.12     27.23 o
   4   3   2      194.65      197.23     18.45 o
   5   3   2     6140.84     6107.37     66.86 o
   6   3   2      856.11      820.44     18.15 o
   7   3   2     1767.58     1652.58     28.21 o
   8   3   2      579.51      553.84     15.69 o
   9   3   2      215.46      205.62     15.00 o
  10   3   2      123.81      145.60     14.08 o
  11   3   2      173.39      179.04     15.80 o
  12   3   2       34.43       47.51     15.37 o
   0   4   2    15387.01    16065.39    381.01 o
   1   4   2      733.83      744.06     27.72 o
   2   4   2      454.18      399.17     22.26 o
   3   4   2       98.96      122.21     18.65 o
   4   4   2     5190.74     4867.73     82.97 o
   5   4   2     2470.88     2433.44     22.95 o
   6   4   2     1720.33     1663.18     21.61 o
   7   4   2      354.51      367.11     14.71 o
   8   4   2      386.59      379.85     15.17 o
   9   4   2       93.87       88.58     13.76 o
  10   4   2      307.39      341.10     15.40 o
  11   4   2        3.81       -3.53     15.35 o
  12   4   2       34.42       22.48     15.47 o
   0   5   2     1577.10     1700.32     67.00 o
   1   5   2     2360.48     2374.08     40.77 o
   2   5   2      659.02      633.04     23.60 o
   3   5   2       50.83       50.69     18.89 o
   4   5   2     3490.16     3193.45     35.03 o
   5   5   2      241.16      241.26     16.14 o
   6   5   2     2736.34     2615.33     66.78 o
   7   5   2       14.54       22.40     13.92 o
   8   5   2     1502.38     1437.03     24.56 o
   9   5   2       23.22       15.58     14.48 o
  10   5   2      874.90      880.27     29.13 o
  11   5   2       19.03       29.63     15.38 o
  12   5   2      350.00      370.43     23.07 o
   0   6   2      225.42      242.34     38.95 o
   1   6   2      191.35      193.47     22.98 o
   2   6   2    10162.01     9915.40    231.50 o
   3   6   2      332.67      311.31     18.87 o
   4   6   2     2667.76     2468.39     39.41 o
   5   6   2     2991.77     2918.93     68.49 o
   6   6   2      337.71      330.16     16.95 o
   7   6   2       59.85       71.51     16.78 o
   8   6   2      135.88      132.29     14.54 o
   9   6   2      122.11      139.24     15.70 o
  10   6   2       93.08      112.84     14.05 o
  11   6   2       58.40       66.71     15.54 o
  12   6   2       65.46       81.09     20.13 o
   0   7   2      103.95       93.97     31.07 o
   1   7   2     3479.40     3556.23     63.99 o
   2   7   2       92.53      106.52     19.85 o
   3   7   2     2068.04     2014.76     28.07 o
   4   7   2      314.57      335.44     17.98 o
   5   7   2     2574.11     2520.39     30.03 o
   6   7   2      394.60      376.29     17.52 o
   7   7   2     1817.75     1849.94     22.08 o
   8   7   2       54.38       54.73     15.47 o
   9   7   2      400.58      428.84     17.90 o
  10   7   2       49.76       54.28     17.70 o
  11   7   2      138.99      143.56     18.85 o
  12   7   2        7.14       29.06     18.03 o
   0   8   2     2149.13     2158.31     73.41 o
   1   8   2       47.55       59.99     19.49 o
   2   8   2     4619.07     4675.86     46.57 o
   3   8   2     2015.25     2028.77     24.14 o
   4   8   2     3633.62     3621.44     59.92 o
   5   8   2     1179.79     1185.35     44.84 o
   6   8   2      161.67      177.05     23.73 o
   7   8   2      651.23      638.01     18.67 o
   8   8   2        7.73       16.48     16.97 o
   9   8   2      209.97      204.07     17.51 o
  10   8   2       47.77       20.22     17.29 o
  11   8   2       20.91       28.73     18.88 o
   0   9   2     2803.76     2620.61    249.08 o
   1   9   2      439.37      455.68     20.47 o
   2   9   2     1156.25     1150.88     22.19 o
   3   9   2     1702.13     1753.42     28.28 o
   4   9   2     1609.86     1547.25     21.01 o
   5   9   2      386.26      379.02     17.65 o
   6   9   2      818.33      808.33     18.30 o
   7   9   2      257.31      279.11     16.95 o
   8   9   2      215.14      253.35     18.48 o
   9   9   2      129.18      155.02     24.70 o
  10   9   2      596.77      654.31     21.11 o
  11   9   2        2.65       24.22     17.83 o
   0  10   2     8055.53     8076.07     76.51 o
   1  10   2       20.22       16.51     17.40 o
   2  10   2    13310.60    13186.49    252.71 o
   3  10   2       43.95       52.24     17.89 o
   4  10   2     3650.24     3511.59     51.87 o
   5  10   2       51.91       64.38     16.93 o
   6  10   2      550.63      528.48     18.48 o
   7  10   2        5.15       23.70     15.60 o
   8  10   2      204.39      214.97     17.14 o
   9  10   2       20.60       15.47     17.70 o
  10  10   2      136.17      136.12     18.30 o
  11  10   2        0.29        7.17     18.96 o
   0  11   2      631.29      629.68     38.05 o
   1  11   2     1704.13     1665.77     25.82 o
   2  11   2      433.82      413.92     19.25 o
   3  11   2      572.14      578.76     20.27 o
   4  11   2       17.59       22.89     17.03 o
   5  11   2     1054.28     1089.15     29.63 o
   6  11   2      119.92      139.73     17.14 o
   7  11   2     1182.70     1207.50     20.15 o
   8  11   2      440.46      425.72     18.87 o
   9  11   2      319.38      339.39     19.13 o
  10  11   2      105.63      115.62     17.24 o
  11  11   2       46.46       52.78     19.65 o
   0  12   2      817.08      802.98     40.53 o
   1  12   2       34.23       38.40     20.29 o
   2  12   2      186.82      193.87     17.99 o
   3  12   2      437.69      435.17     18.34 o
   4  12   2       55.41       67.17     18.33 o
   5  12   2      821.35      816.92     19.58 o
   6  12   2        7.34       19.77     16.52 o
   7  12   2      203.47      236.54     17.48 o
   8  12   2       12.57       19.31     18.00 o
   9  12   2      108.36      128.05     19.14 o
  10  12   2        1.42        2.56     17.12 o
   0  13   2      865.46      823.45     40.53 o
   1  13   2      289.23      288.89     20.75 o
   2  13   2      335.10      345.97     19.45 o
   3  13   2      804.50      806.02     23.85 o
   4  13   2      302.14      329.19     19.40 o
   5  13   2      542.56      538.81     23.03 o
   6  13   2      404.27      411.90     24.28 o
   7  13   2      320.57      321.84     18.17 o
   8  13   2      131.73      127.80     18.38 o
   9  13   2      149.46      133.72     19.22 o
  10  13   2      170.27      181.33     20.29 o
   0  14   2     5069.48     4765.01    170.09 o
   1  14   2       71.82       79.63     19.25 o
   2  14   2     1824.93     1821.93     58.80 o
   3  14   2       72.29       97.69     17.82 o
   4  14   2      840.77      862.03     20.77 o
   5  14   2       54.53       52.38     17.54 o
   6  14   2      384.22      400.05     24.88 o
   7  14   2       17.37        3.09     18.03 o
   8  14   2      108.16      119.09     18.79 o
   9  14   2       12.90       38.03     19.15 o
   0  15   2      131.08      123.37     25.44 o
   1  15   2       68.23       81.20     18.97 o
   2  15   2      193.61      209.21     20.50 o
   3  15   2       30.78       51.79     18.70 o
   4  15   2      299.58      315.69     18.33 o
   5  15   2      131.56      147.54     18.53 o
   6  15   2      493.03      519.36     22.20 o
   7  15   2       99.42      101.78     18.44 o
   8  15   2      393.50      414.98     19.85 o
   9  15   2       15.99       25.30     18.72 o
   0  16   2      321.98      286.68     26.61 o
   1  16   2        8.01       15.05     19.01 o
   2  16   2      314.22      289.77     20.58 o
   3  16   2      245.31      251.37     19.41 o
   4  16   2      104.29      107.62     18.81 o
   5  16   2      261.19      269.29     18.63 o
   6  16   2       41.09       51.50     18.03 o
   7  16   2      129.94      131.55     19.02 o
   8  16   2       20.51       31.69     22.16 o
   0  17   2       72.27       73.98     33.29 o
   1  17   2      288.61      282.29     21.49 o
   2  17   2       44.59       53.92     20.20 o
   3  17   2      154.96      159.39     20.72 o
   4  17   2       31.74       20.19     19.32 o
   5  17   2      705.69      695.62     20.66 o
   6  17   2        4.18       17.01     19.39 o
   7  17   2      267.15      243.46     20.42 o
   8  17   2        2.98       25.98     19.72 o
   0  18   2     1469.18     1428.52     45.39 o
   1  18   2        5.27        6.72     19.60 o
   2  18   2     1048.80     1006.40     25.56 o
   3  18   2       79.53       78.55     19.86 o
   4  18   2      449.03      442.78     20.74 o
   5  18   2       56.04       54.15     19.76 o
   6  18   2      154.02      159.60     19.88 o
   7  18   2       58.95       75.72     20.79 o
   0  19   2      161.99      170.70     26.37 o
   1  19   2        5.84        8.59     20.51 o
   2  19   2      221.60      211.48     22.75 o
   3  19   2       28.29       33.36     21.28 o
   4  19   2      172.94      167.83     22.58 o
   5  19   2        5.48        3.84     19.72 o
   6  19   2      105.88      128.57     19.86 o
   0  20   2     1210.41     1154.87     33.78 o
   1  20   2        5.21        5.73     18.20 o
   2  20   2      613.78      594.23     28.05 o
   3  20   2       32.85       47.73     22.03 o
   4  20   2      164.75      137.64     21.10 o
   5  20   2        2.34       22.52     21.46 o
   0  21   2       55.24       46.67     29.08 o
   1  21   2       25.64       35.01     19.34 o
   2  21   2        8.34       29.84     22.50 o
   3  21   2      107.38       88.01     22.94 o
   4  21   2        4.68       14.08     23.66 o
   0  22   2       18.82       19.42     27.26 o
   1  22   2       14.61       23.47     20.83 o
   2  22   2       25.70       32.98     23.36 o
   2   0   3      513.03      472.93     33.29 o
   4   0   3      893.31      954.97     32.67 o
   6   0   3     1310.36     1231.85     23.87 o
   8   0   3       61.70       55.16     18.56 o
  10   0   3      517.30      548.97     24.71 o
  12   0   3       37.03        8.04     23.39 o
   1   1   3     2086.27     2231.84     32.93 o
   2   1   3      128.09      132.50     21.86 o
   3   1   3      994.49      985.03     23.10 o
   4   1   3      449.10      429.01     17.85 o
   5   1   3     2615.26     2521.53     54.17 o
   6   1   3     1942.25     1804.62     17.66 o
   7   1   3      202.16      188.88     13.95 o
   8   1   3      371.77      374.89     15.11 o
   9   1   3      315.65      330.31     17.76 o
  10   1   3      123.23      130.86     14.38 o
  11   1   3      164.42      191.08     15.82 o
  12   1   3       64.55       58.92     16.24 o
   1   2   3     4295.59     4380.31     50.25 o
   2   2   3      497.92      506.49     24.72 o
   3   2   3     8793.86     8728.85    204.41 o
   4   2   3      371.62      397.09     17.03 o
   5   2   3     1516.76     1474.12     20.98 o
   6   2   3      103.35      118.01     16.30 o
   7   2   3     1210.01     1162.98     19.58 o
   8   2   3       52.62       61.89     13.65 o
   9   2   3      482.07      514.95     15.24 o
  10   2   3        0.61       17.72     14.03 o
  11   2   3      246.47      278.64     16.05 o
  12   2   3       26.85       35.12     16.30 o
   1   3   3     1463.31     1458.59     29.51 o
   2   3   3     4936.82     5359.52    141.14 o
   3   3   3     4714.11     4571.24     41.11 o
   4   3   3      296.11      309.18     17.12 o
   5   3   3     3802.01     3664.58     24.88 o
   6   3   3      500.96      481.10     16.89 o
   7   3   3     1106.46     1061.56     32.86 o
   8   3   3      243.73      199.73     16.33 o
   9   3   3      698.91      697.42     15.00 o
  10   3   3       49.96       51.80     13.49 o
  11   3   3      335.44      360.88     31.19 o
  12   3   3       15.45       24.99     15.47 o
   1   4   3     4101.07     4318.21     92.54 o
   2   4   3      993.74     1057.10     29.16 o
   3   4   3       14.21       19.29     18.24 o
   4   4   3     3335.00     3191.99     43.98 o
   5   4   3      906.50      838.49     19.19 o
   6   4   3     1922.40     1836.43     53.25 o
   7   4   3      161.60      159.10     16.95 o
   8   4   3      135.79      146.27     15.51 o
   9   4   3       33.95       52.28     13.84 o
  10   4   3      290.05      273.05     14.67 o
  11   4   3       46.86       65.72     18.21 o
  12   4   3       12.42       40.69     19.08 o
   1   5   3       50.29       59.16     23.06 o
   2   5   3     1536.49     1508.18     27.66 o
   3   5   3       70.13       67.21     18.64 o
   4   5   3     6101.65     6122.17    109.99 o
   5   5   3      221.45      212.06     16.10 o
   6   5   3     2524.75     2409.88     36.54 o
   7   5   3       46.20       41.05     17.46 o
   8   5   3      551.36      554.11     17.86 o
   9   5   3      213.55      204.34     17.26 o
  10   5   3      216.02      204.98     17.44 o
  11   5   3       10.12       12.31     16.73 o
  12   5   3       57.71       84.52     18.34 o
   1   6   3     4693.48     5058.31    140.93 o
   2   6   3      204.37      188.73     18.79 o
   3   6   3     5844.45     5683.41     72.46 o
   4   6   3     4272.08     4182.03     79.27 o
   5   6   3     2421.45     2273.00     22.80 o
   6   6   3      713.12      707.56     17.72 o
   7   6   3      363.47      337.48     18.37 o
   8   6   3      508.24      477.26     17.09 o
   9   6   3      105.32      117.71     16.97 o
  10   6   3       64.02       53.48     17.93 o
  11   6   3       83.46       84.10     18.55 o
  12   6   3       15.18       21.16     19.57 o
   1   7   3     3715.98     3687.62    158.92 o
   2   7   3      264.25      323.02     22.06 o
   3   7   3     4608.27     4326.97    115.77 o
   4   7   3     1287.03     1280.22     21.55 o
   5   7   3     2277.34     2227.79     60.20 o
   6   7   3      188.46      192.58     24.97 o
   7   7   3     1467.04     1456.05     33.63 o
   8   7   3      107.42      103.41     17.96 o
   9   7   3      648.45      690.65     19.50 o
  10   7   3        1.74        9.65     17.58 o
  11   7   3      302.60      309.85     19.33 o
   1   8   3     6959.25     6577.05    268.62 o
   2   8   3      167.02      169.99     20.74 o
   3   8   3     5261.81     5317.17    150.69 o
   4   8   3     1155.10     1145.67     20.85 o
   5   8   3     1375.26     1393.17     21.44 o
   6   8   3      253.00      270.12     18.15 o
   7   8   3      489.16      460.00     18.77 o
   8   8   3        5.54       22.97     19.40 o
   9   8   3      401.44      418.33     18.44 o
  10   8   3       44.89       44.01     18.55 o
  11   8   3      132.96      122.06     20.63 o
   1   9   3      966.64      935.80     24.19 o
   2   9   3     1262.59     1352.90     32.87 o
   3   9   3      674.14      673.79     22.87 o
   4   9   3     1620.53     1564.78     44.84 o
   5   9   3      184.00      184.46     16.78 o
   6   9   3      914.20      960.65     39.26 o
   7   9   3      236.46      245.86     16.67 o
   8   9   3      519.55      544.18     19.36 o
   9   9   3      184.87      188.48     18.77 o
  10   9   3      133.16      146.26     18.38 o
  11   9   3       34.93       39.40     20.08 o
   1  10   3     1011.94     1048.04     27.85 o
   2  10   3      337.75      317.19     20.75 o
   3  10   3      236.51      243.93     19.71 o
   4  10   3     1989.54     1848.77     22.77 o
   5  10   3       95.95      100.10     17.93 o
   6  10   3      157.06      185.96     18.44 o
   7  10   3        0.96       -0.47     15.71 o
   8  10   3      164.47      190.57     24.98 o
   9  10   3       10.59       27.42     16.73 o
  10  10   3       91.27      108.81     19.73 o
  11  10   3       14.10       42.32     20.46 o
   1  11   3     2265.60     2263.68     47.82 o
   2  11   3      764.07      754.46     21.83 o
   3  11   3      746.73      722.75     21.49 o
   4  11   3      255.46      266.45     18.79 o
   5  11   3      537.75      530.02     19.40 o
   6  11   3      148.38      157.03     18.12 o
   7  11   3      168.79      193.75     16.98 o
   8  11   3      205.76      213.12     18.87 o
   9  11   3       91.26      119.64     17.68 o
  10  11   3       38.49       50.52     29.41 o
   1  12   3     3448.36     3332.06     33.13 o
   2  12   3       24.01       35.96     19.41 o
   3  12   3     2195.27     2189.70     45.23 o
   4  12   3       61.60       82.04     19.12 o
   5  12   3      529.00      552.79     20.05 o
   6  12   3      201.05      192.01     27.95 o
   7  12   3      256.62      276.13     16.71 o
   8  12   3       31.39       33.99     18.64 o
   9  12   3      214.49      215.85     19.88 o
  10  12   3        3.87        5.94     20.22 o
   1  13   3      536.04      518.84     22.12 o
   2  13   3       53.29       63.56     19.23 o
   3  13   3      892.44      916.10     29.73 o
   4  13   3      580.30      558.44     20.04 o
   5  13   3      335.42      359.88     19.39 o
   6  13   3      443.85      442.16     19.35 o
   7  13   3      198.06      208.75     16.89 o
   8  13   3      157.36      158.23     26.18 o
   9  13   3      301.51      304.64     20.40 o
  10  13   3       33.06       21.87     18.98 o
   1  14   3      176.78      183.19     20.35 o
   2  14   3      102.58      142.53     20.30 o
   3  14   3      264.46      256.85     20.00 o
   4  14   3      664.30      697.52     22.33 o
   5  14   3       28.15       56.04     19.18 o
   6  14   3      406.97      432.56     20.36 o
   7  14   3       24.96       44.98     19.14 o
   8  14   3      166.05      178.17     19.64 o
   9  14   3        0.35        9.30     20.18 o
   1  15   3      434.35      404.43     21.19 o
   2  15   3      216.77      234.73     22.67 o
   3  15   3      181.77      185.14     20.49 o
   4  15   3      255.13      275.80     19.67 o
   5  15   3       44.54       68.99     19.43 o
   6  15   3      483.95      498.14     21.10 o
   7  15   3       12.34       32.68     18.94 o
   8  15   3      212.94      218.59     20.35 o
   9  15   3       36.58       56.24     21.09 o
   1  16   3     1558.23     1502.35     25.12 o
   2  16   3        6.33        8.10     22.85 o
   3  16   3     1287.12     1314.70     23.69 o
   4  16   3       89.00       86.13     20.02 o
   5  16   3      290.83      275.90     19.77 o
   6  16   3       75.06       89.87     19.46 o
   7  16   3      151.21      167.45     20.00 o
   8  16   3        2.79      -15.36     18.72 o
   1  17   3      358.33      350.24     21.04 o
   2  17   3        9.48       15.07     22.87 o
   3  17   3      597.56      601.18     25.20 o
   4  17   3        5.77       10.07     20.15 o
   5  17   3      242.25      268.55     21.08 o
   6  17   3        5.44       16.52     19.61 o
   7  17   3      155.41      179.30     21.25 o
   8  17   3        2.35       17.01     21.09 o
   1  18   3      443.45      421.30     22.21 o
   2  18   3       71.51       72.38     23.51 o
   3  18   3      293.30      292.16     25.07 o
   4  18   3      118.19      140.27     21.07 o
   5  18   3       50.17       47.99     21.22 o
   6  18   3      140.70      148.79     21.67 o
   7  18   3       49.70       51.35     22.06 o
   1  19   3        1.34       17.75     21.27 o
   2  19   3      100.81      109.03     21.29 o
   3  19   3       25.19       28.52     22.77 o
   4  19   3      155.03      153.64     24.02 o
   5  19   3        1.11       28.34     22.97 o
   6  19   3      168.03      140.13     22.62 o
   1  20   3      159.80      146.07     22.32 o
   2  20   3       38.97       49.84     21.44 o
   3  20   3      326.02      316.09     25.04 o
   4  20   3      109.24       90.95     24.80 o
   5  20   3       49.41       43.66     22.50 o
   1  21   3      161.47      147.25     23.43 o
   2  21   3       24.30       34.56     22.26 o
   3  21   3      207.09      177.53     27.63 o
   4  21   3        9.91       28.43     24.85 o
   1  22   3      369.78      309.55     25.26 o
   0   0   4    14293.16    15206.48     86.85 o
   2   0   4     6533.49     6889.70     53.56 o
   4   0   4     1250.30     1212.22     32.05 o
   6   0   4     1833.97     1790.62     32.67 o
   8   0   4      376.57      389.17     21.60 o
  10   0   4      434.05      435.79     22.81 o
  12   0   4       61.08       33.61     23.96 o
   0   1   4     5987.35     6067.26     42.29 o
   1   1   4      248.75      266.02     21.80 o
   2   1   4     3722.71     3676.21     31.46 o
   3   1   4      134.43      135.90     19.22 o
   4   1   4     2759.14     2681.96     26.61 o
   5   1   4      960.75      961.94     21.35 o
   6   1   4      604.02      614.40     20.61 o
   7   1   4      413.64      414.76     17.35 o
   8   1   4      202.73      204.26     15.22 o
   9   1   4      107.96      110.63     20.47 o
  10   1   4      200.34      197.11     14.81 o
  11   1   4       55.95       49.35     18.50 o
  12   1   4       79.72       81.92     18.58 o
   0   2   4      537.44      488.77     23.82 o
   1   2   4     1394.20     1429.56     41.46 o
   2   2   4     1245.34     1297.01     23.83 o
   3   2   4     3243.46     3237.36     29.78 o
   4   2   4      127.97      117.64     19.44 o
   5   2   4     2243.30     2166.71     25.40 o
   6   2   4       14.05        0.00     16.33 o
   7   2   4      638.68      636.59     19.03 o
   8   2   4       22.34       35.75     17.16 o
   9   2   4      200.55      223.79     15.36 o
  10   2   4        1.81        1.51     16.18 o
  11   2   4      215.52      221.52     19.48 o
  12   2   4       20.36       53.05     19.82 o
   0   3   4     2578.35     2604.03     32.45 o
   1   3   4      663.80      659.53     24.21 o
   2   3   4     1051.51     1037.97     24.53 o
   3   3   4      371.55      334.95     21.42 o
   4   3   4      476.36      463.00     20.54 o
   5   3   4     1553.62     1480.71     20.18 o
   6   3   4      496.53      529.09     18.01 o
   7   3   4      922.02      908.77     37.51 o
   8   3   4      382.88      347.01     16.12 o
   9   3   4      254.16      255.16     16.65 o
  10   3   4      169.68      169.64     19.86 o
  11   3   4       89.84       84.85     17.46 o
  12   3   4        6.37       24.18     20.02 o
   0   4   4     5757.89     6310.79     42.16 o
   1   4   4      118.07      161.14     21.99 o
   2   4   4     6093.38     6299.19    114.25 o
   3   4   4      910.37      917.33     21.11 o
   4   4   4     1931.05     1921.65     25.19 o
   5   4   4     1101.37     1094.52     18.32 o
   6   4   4     1368.73     1246.36     19.48 o
   7   4   4      254.27      254.79     18.04 o
   8   4   4      452.95      430.37     17.99 o
   9   4   4       94.61      104.02     17.13 o
  10   4   4      237.25      246.79     18.39 o
  11   4   4        7.13       32.85     18.50 o
   0   5   4     5823.05     5936.71     44.25 o
   1   5   4     1944.94     2101.80     72.27 o
   2   5   4     6238.79     6002.93    105.67 o
   3   5   4      192.52      179.06     21.02 o
   4   5   4     9035.69     8783.09    102.16 o
   5   5   4       95.00       87.14     16.02 o
   6   5   4     1025.71      990.52     28.08 o
   7   5   4        2.78        7.56     16.01 o
   8   5   4      901.78      870.32     20.01 o
   9   5   4       24.91       49.29     18.19 o
  10   5   4      692.52      685.26     20.67 o
  11   5   4        3.74        6.17     19.76 o
   0   6   4     3907.15     3821.52     43.63 o
   1   6   4       63.06       48.67     22.37 o
   2   6   4     1818.09     1812.65     67.72 o
   3   6   4     2446.35     2462.33     60.38 o
   4   6   4     1271.80     1283.09     46.93 o
   5   6   4     1595.10     1571.97     31.75 o
   6   6   4      389.58      389.75     18.76 o
   7   6   4      643.17      647.77     19.16 o
   8   6   4      392.31      388.12     17.35 o
   9   6   4      107.38      156.30     17.81 o
  10   6   4      168.76      180.74     15.94 o
  11   6   4       92.67       61.37     20.11 o
   1   7   4     1004.61     1075.19     26.63 o
   2   7   4      835.68      850.28     24.06 o
   3   7   4     3302.30     3374.65     57.90 o
   4   7   4      459.55      454.71     17.61 o
   5   7   4      626.39      629.37     19.79 o
   6   7   4      300.67      330.28     19.59 o
   7   7   4      891.26      908.81     20.56 o
   8   7   4       28.40       27.84     17.37 o
   9   7   4      259.14      265.78     17.83 o
  10   7   4        1.79        8.71     18.29 o
  11   7   4       47.69       65.69     16.91 o
   1   8   4      151.15      140.03     23.22 o
   2   8   4     2807.71     2930.82     67.31 o
   3   8   4     1306.25     1258.80     58.73 o
   4   8   4     1548.27     1620.13     53.30 o
   5   8   4     1738.62     1736.81     36.35 o
   6   8   4      174.26      161.23     19.82 o
   7   8   4       23.01       36.87     18.40 o
   8   8   4       41.03       46.06     18.02 o
   9   8   4      328.34      321.76     19.28 o
  10   8   4       45.54       52.17     18.66 o
  11   8   4       25.50       10.25     20.43 o
   1   9   4       67.57       70.13     22.92 o
   2   9   4     3222.23     3093.12     74.34 o
   3   9   4      444.14      404.97     22.42 o
   4   9   4     2308.77     2256.60     51.31 o
   5   9   4       83.81       76.15     17.30 o
   6   9   4      478.79      487.39     20.46 o
   7   9   4      191.62      209.95     18.24 o
   8   9   4      227.30      263.40     17.63 o
   9   9   4       35.86       40.35     19.05 o
  10   9   4      181.37      230.30     27.72 o
  11   9   4        0.21       22.48     26.63 o
   1  10   4       74.61      105.42     22.96 o
   2  10   4     2813.55     2819.56    134.31 o
   3  10   4      143.35      139.56     21.90 o
   4  10   4     2137.50     2061.31     48.35 o
   5  10   4      253.66      251.27     18.19 o
   6  10   4      238.56      280.42     20.03 o
   7  10   4       15.03       27.76     16.32 o
   8  10   4      483.28      478.76     20.43 o
   9  10   4       71.52       95.65     17.86 o
  10  10   4      216.90      228.50     20.77 o
   1  11   4      101.09       79.26     23.76 o
   2  11   4     1313.81     1249.42     75.58 o
   3  11   4     1019.83     1006.19     52.32 o
   4  11   4      633.06      663.82     22.10 o
   5  11   4      176.88      180.58     20.08 o
   6  11   4      134.68      136.75     19.07 o
   7  11   4      355.18      366.47     21.11 o
   8  11   4      121.63      147.86     20.28 o
   9  11   4       70.76       79.58     19.85 o
  10  11   4       79.07       73.91     20.60 o
   0  12   4      408.13      449.08     54.87 o
   1  12   4       38.39       36.13     32.73 o
   2  12   4      237.01      248.31     22.83 o
   3  12   4      803.35      795.30     52.63 o
   4  12   4        0.19        3.98     17.94 o
   5  12   4      321.68      362.53     20.87 o
   6  12   4        0.07      -15.38     18.88 o
   7  12   4      219.57      254.50     20.59 o
   8  12   4       22.07        3.37     17.46 o
   9  12   4      230.76      247.14     22.09 o
  10  12   4       13.48       17.21     20.90 o
   0  13   4      934.49      881.87     52.63 o
   1  13   4      431.08      405.33     35.83 o
   2  13   4      465.20      478.59     25.54 o
   3  13   4       41.20       59.62     21.64 o
   4  13   4      433.05      438.38     30.32 o
   5  13   4      141.33      171.80     20.94 o
   6  13   4       52.46       50.94     20.45 o
   7  13   4      121.10      151.92     20.90 o
   8  13   4       45.06       74.59     21.71 o
   9  13   4       94.66      129.52     22.23 o
   0  14   4      851.68      782.28     48.66 o
   1  14   4        8.03       35.45     33.23 o
   2  14   4      905.93      878.77     26.69 o
   3  14   4      110.22      114.39     23.30 o
   4  14   4      405.25      434.02     22.43 o
   5  14   4      109.61      119.14     21.48 o
   6  14   4      278.30      303.13     19.45 o
   7  14   4        8.17       21.74     21.00 o
   8  14   4      243.25      241.95     21.27 o
   9  14   4        1.63       20.03     21.00 o
   0  15   4      567.34      563.86     45.56 o
   1  15   4       16.14       20.80     34.50 o
   2  15   4     1091.92     1069.66     35.01 o
   3  15   4       32.03       62.23     22.97 o
   4  15   4      490.74      514.94     23.95 o
   5  15   4      146.29      170.09     22.28 o
   6  15   4      234.88      220.72     21.14 o
   7  15   4       37.03       28.28     20.80 o
   8  15   4      181.24      189.81     19.44 o
   0  16   4       22.88       31.30     40.76 o
   1  16   4       33.38       39.06     34.44 o
   2  16   4      114.88      121.48     32.10 o
   3  16   4      189.84      205.06     25.17 o
   4  16   4       30.90       34.64     23.17 o
   5  16   4      314.54      313.70     22.81 o
   6  16   4       14.88       29.34     22.37 o
   7  16   4      246.84      273.01     23.10 o
   8  16   4       12.26       14.25     24.42 o
   0  17   4       94.92       83.09     42.43 o
   1  17   4       43.65       53.74     30.05 o
   2  17   4      119.37      128.86     32.84 o
   3  17   4      151.49      160.87     30.37 o
   4  17   4       23.64       48.79     22.85 o
   5  17   4      339.36      363.29     24.10 o
   6  17   4        1.46        0.39     22.92 o
   7  17   4      112.33      119.52     22.17 o
   0  18   4      698.14      664.30     46.82 o
   1  18   4        4.69       18.35     29.32 o
   2  18   4      565.82      531.82     35.73 o
   3  18   4       77.48       72.80     30.38 o
   4  18   4      256.64      287.02     25.50 o
   5  18   4      118.78      135.23     23.65 o
   6  18   4      141.87      129.59     24.23 o
   0  19   4      443.96      438.67     45.61 o
   1  19   4       14.18       17.92     30.66 o
   2  19   4      581.12      538.60     36.26 o
   3  19   4        1.28       19.03     31.14 o
   4  19   4      205.98      213.19     32.05 o
   5  19   4        2.13       17.91     24.78 o
   0  20   4      403.36      379.79     46.11 o
   1  20   4        9.79       13.92     32.50 o
   2  20   4      349.00      337.09     36.13 o
   3  20   4        4.52       25.08     33.30 o
   4  20   4      120.12      107.27     33.18 o
   0  21   4      138.87      125.89     49.96 o
   1  21   4       46.16       44.86     34.24 o
   2  21   4       36.34       29.83     36.23 o
   3  21   4       41.27       42.85     34.87 o
   2   0   5     2719.18     2814.45     38.88 o
   4   0   5     1539.05     1469.05     32.88 o
   6   0   5      902.75      869.15     25.64 o
   8   0   5      727.49      813.94     25.85 o
  10   0   5      235.58      239.88     30.19 o
   1   1   5     4628.24     4536.18     33.13 o
   2   1   5       60.37       80.83     18.49 o
   3   1   5     1474.84     1439.19     23.57 o
   4   1   5      864.37      820.57     20.91 o
   5   1   5     1101.72     1114.79     21.84 o
   6   1   5      494.27      469.72     20.03 o
   7   1   5      147.57      152.12     19.59 o
   8   1   5      188.29      188.78     19.66 o
   9   1   5      358.60      339.50     21.42 o
  10   1   5       21.73       37.79     21.71 o
  11   1   5       16.78       40.00     22.88 o
   1   2   5     2851.88     2936.76     30.22 o
   2   2   5       70.19       71.09     18.78 o
   3   2   5     4566.65     4576.98     97.50 o
   4   2   5      110.27      135.86     19.19 o
   5   2   5      380.14      366.36     20.18 o
   6   2   5      317.80      312.09     20.24 o
   7   2   5      438.92      443.99     18.53 o
   8   2   5      106.23      110.61     20.03 o
   9   2   5      531.29      536.88     22.15 o
  10   2   5       45.06       75.01     21.71 o
  11   2   5      259.86      311.41     24.12 o
   1   3   5     9902.42     9876.92     96.99 o
   2   3   5     1499.39     1571.27     62.86 o
   3   3   5     5887.56     5760.59     70.00 o
   4   3   5      208.65      224.88     17.37 o
   5   3   5     1894.49     1845.03     42.08 o
   6   3   5      238.57      210.43     20.20 o
   7   3   5      203.83      165.17     20.02 o
   8   3   5      184.87      192.94     20.89 o
   9   3   5      300.23      312.21     21.31 o
  10   3   5       18.16       24.08     19.66 o
  11   3   5      119.27      129.92     23.83 o
   1   4   5     1866.75     1977.97     43.74 o
   2   4   5     2401.10     2482.53     27.80 o
   3   4   5      201.84      245.72     18.21 o
   4   4   5     2219.69     2109.76     61.93 o
   5   4   5      303.55      288.93     20.47 o
   6   4   5     1316.49     1358.18     24.48 o
   7   4   5      173.74      158.91     18.06 o
   8   4   5      567.66      622.26     22.43 o
   9   4   5       65.20       91.52     16.47 o
  10   4   5      169.23      190.34     18.55 o
  11   4   5       54.14       66.67     18.03 o
   1   5   5      728.16      748.17     23.78 o
   2   5   5     1338.26     1343.14     22.48 o
   3   5   5      203.55      195.27     20.52 o
   4   5   5     1189.75     1104.00     28.95 o
   5   5   5      432.75      448.73     32.26 o
   6   5   5      600.65      607.91     21.39 o
   7   5   5       59.17       66.05     20.06 o
   8   5   5      409.17      412.94     25.16 o
   9   5   5      148.93      156.46     17.18 o
  10   5   5       85.29       81.25     18.76 o
  11   5   5        1.65       29.27     19.53 o
   1   6   5     1053.70     1104.17     26.27 o
   2   6   5      260.32      237.50     21.60 o
   3   6   5     2730.96     2811.90     69.90 o
   4   6   5      873.55      833.25     36.91 o
   5   6   5      505.57      525.92     25.85 o
   6   6   5      651.68      651.71     21.27 o
   7   6   5      331.89      336.94     17.07 o
   8   6   5      248.34      252.08     17.14 o
   9   6   5      207.49      208.27     21.10 o
  10   6   5       62.37       84.38     19.09 o
  11   6   5      110.80      106.63     21.01 o
   1   7   5     5861.01     5750.51     64.21 o
   2   7   5      258.11      275.10     21.69 o
   3   7   5     5529.86     5324.47     54.28 o
   4   7   5      119.08      117.29     20.65 o
   5   7   5     1611.32     1582.61     55.42 o
   6   7   5       34.83       16.72     19.50 o
   7   7   5      499.53      503.56     19.34 o
   8   7   5        4.71        6.13     18.80 o
   9   7   5      344.02      320.40     19.92 o
  10   7   5        7.05       24.14     18.34 o
  11   7   5       54.23       59.67     19.76 o
   1   8   5     1800.35     1762.20     26.28 o
   2   8   5       63.91       65.74     22.47 o
   3   8   5      536.54      521.30     20.25 o
   4   8   5      410.07      406.26     21.81 o
   5   8   5      772.17      787.73     30.71 o
   6   8   5      498.37      468.81     18.97 o
   7   8   5      344.67      371.62     17.85 o
   8   8   5      151.00      166.60     19.68 o
   9   8   5      325.82      341.86     20.34 o
  10   8   5       73.04       63.56     20.08 o
   1   9   5      574.32      571.35     25.37 o
   2   9   5      739.89      743.33     24.42 o
   3   9   5      418.60      440.90     22.85 o
   4   9   5      695.63      715.16     54.49 o
   5   9   5      232.53      249.65     21.86 o
   6   9   5      111.76      127.99     18.48 o
   7   9   5      146.00      112.22     19.37 o
   8   9   5      135.41      166.08     20.30 o
   9   9   5       22.47       45.14     20.20 o
  10   9   5       42.14       50.01     20.75 o
   1  10   5      191.44      178.78     24.29 o
   2  10   5      369.13      338.42     23.29 o
   3  10   5       44.20       53.27     21.49 o
   4  10   5      384.80      411.59     33.91 o
   5  10   5      256.05      242.87     21.95 o
   6  10   5      189.91      200.74     17.94 o
   7  10   5       72.32       87.65     17.91 o
   8  10   5      216.53      230.52     22.02 o
   9  10   5       19.01       27.97     18.35 o
  10  10   5      125.98      141.71     21.71 o
   1  11   5     1258.69     1213.04     24.29 o
   2  11   5      446.90      473.57     24.10 o
   3  11   5     1138.37     1115.17     25.93 o
   4  11   5      133.82      150.59     21.85 o
   5  11   5      201.19      215.67     22.24 o
   6  11   5       45.43       56.25     19.51 o
   7  11   5      197.42      200.55     21.53 o
   8  11   5       60.48       82.10     21.09 o
   9  11   5       46.12       46.49     22.24 o
   1  12   5      325.86      344.82     51.74 o
   2  12   5      102.04       84.09     23.84 o
   3  12   5     1134.33     1213.65     54.70 o
   4  12   5       37.51       59.83     28.33 o
   5  12   5      316.36      320.59     25.02 o
   6  12   5       91.32       81.49     18.61 o
   7  12   5      264.47      263.87     19.24 o
   8  12   5       90.15      115.00     21.52 o
   9  12   5      255.93      267.75     29.79 o
   1  13   5     1291.96     1241.17     86.65 o
   2  13   5       23.68       23.58     22.90 o
   3  13   5      991.27     1045.86     71.34 o
   4  13   5      127.42      154.96     22.98 o
   5  13   5      294.41      348.28     44.05 o
   6  13   5      100.92      106.35     21.74 o
   7  13   5       27.40       24.17     21.40 o
   8  13   5       31.79       48.92     20.19 o
   9  13   5      116.93      134.06     23.23 o
   2  14   5      303.19      331.18     25.31 o
   3  14   5      222.82      222.38     23.97 o
   4  14   5      471.78      484.36     24.61 o
   5  14   5       38.41       39.24     23.67 o
   6  14   5      314.33      361.84     21.94 o
   7  14   5        2.14        3.27     19.93 o
   8  14   5      296.86      317.33     31.56 o
   2  15   5      195.90      179.80     36.49 o
   3  15   5       85.60      131.65     24.71 o
   4  15   5       91.86       97.55     20.55 o
   5  15   5       82.26      109.23     24.66 o
   6  15   5      148.16      140.98     25.81 o
   7  15   5       65.20       96.62     23.73 o
   8  15   5       63.14       93.18     20.93 o
   2  16   5       30.71       35.60     36.69 o
   3  16   5      465.52      452.39     26.05 o
   4  16   5      204.77      216.78     25.65 o
   5  16   5      182.64      165.53     26.41 o
   6  16   5      101.94      110.17     24.43 o
   7  16   5      159.96      159.38     23.59 o
   2  17   5        7.07       20.19     37.52 o
   3  17   5      740.22      711.62     38.10 o
   4  17   5        9.40       44.43     26.87 o
   5  17   5      195.27      196.48     26.86 o
   6  17   5        5.08       13.62     26.35 o
   2  18   5       21.59       24.03     40.37 o
   3  18   5       91.70       89.40     36.97 o
   4  18   5       83.32      111.34     27.82 o
   5  18   5       29.88       62.27     27.36 o
   6  18   5       93.91       75.43     27.15 o
   2  19   5       62.70       60.37     42.07 o
   3  19   5        2.03       18.37     36.21 o
   4  19   5      109.58      109.66     44.87 o
   2  20   5       47.83       58.91     44.56 o
   3  20   5       60.81       57.85     40.74 o
   0   0   6     2140.21     2132.86     40.74 o
   2   0   6     2815.58     2960.85     42.81 o
   4   0   6      645.88      654.91     28.95 o
   6   0   6      883.83      871.01     30.81 o
   8   0   6      392.13      441.30     30.81 o
  10   0   6      531.88      551.10     27.50 o
   0   1   6    10395.00    10766.25     46.85 o
   1   1   6      392.83      331.37     20.03 o
   2   1   6     5598.50     5605.41     35.07 o
   3   1   6      185.28      193.83     19.59 o
   4   1   6      989.88      994.10     21.41 o
   5   1   6      322.61      320.73     24.30 o
   6   1   6      244.44      232.48     19.85 o
   7   1   6      151.60      148.46     17.88 o
   8   1   6       22.60       24.40     20.25 o
   9   1   6       33.07       34.25     20.69 o
  10   1   6       25.65       56.93     21.92 o
  11   1   6       18.97       47.85     23.61 o
   0   2   6     1066.35     1032.78     24.93 o
   1   2   6     1157.14     1234.54     24.10 o
   2   2   6      480.47      504.99     21.52 o
   3   2   6     1014.66     1049.06     25.95 o
   4   2   6      228.80      233.97     18.85 o
   5   2   6     1211.99     1181.49     38.57 o
   6   2   6       52.26       66.08     19.07 o
   7   2   6     1456.40     1482.56     23.37 o
   8   2   6       95.77       89.91     25.02 o
   9   2   6      286.48      301.18     21.48 o
  10   2   6       34.40       52.66     21.56 o
  11   2   6       38.20       31.91     23.46 o
   0   3   6     1012.07     1021.76     29.98 o
   1   3   6       93.86      101.40     20.20 o
   2   3   6      593.55      549.03     21.35 o
   3   3   6     1070.70     1020.96     38.88 o
   4   3   6      109.32      107.48     20.40 o
   5   3   6      722.56      716.64     21.04 o
   6   3   6      179.69      188.94     17.34 o
   7   3   6      163.21      207.98     22.02 o
   8   3   6       44.47       48.47     24.92 o
   9   3   6       14.46       45.44     19.16 o
  10   3   6       18.32       -0.82     19.95 o
  11   3   6       18.15       75.41     24.05 o
   1   4   6        8.14       37.54     20.18 o
   2   4   6      861.29      897.66     22.80 o
   3   4   6      196.16      194.90     19.52 o
   4   4   6      304.05      291.70     19.37 o
   5   4   6      499.47      504.17     18.33 o
   6   4   6      436.92      457.69     20.74 o
   7   4   6      365.13      349.97     20.94 o
   8   4   6      353.06      336.78     27.50 o
   9   4   6      182.96      196.99     21.85 o
  10   4   6      384.11      381.13     23.54 o
   1   5   6       80.49       92.15     21.00 o
   2   5   6     5520.47     5444.65     82.61 o
   3   5   6       50.61       79.91     19.13 o
   4   5   6     2422.10     2402.31     43.43 o
   5   5   6      123.91      123.11     21.15 o
   6   5   6      766.52      769.18     21.77 o
   7   5   6       14.15       23.67     19.73 o
   8   5   6      239.37      269.27     24.71 o
   9   5   6        9.93       49.32     21.61 o
  10   5   6       81.07       86.06     20.75 o
   1   6   6      385.97      411.47     22.76 o
   2   6   6      139.33      186.40     21.36 o
   3   6   6      586.06      578.65     21.89 o
   4   6   6      639.99      647.89     23.57 o
   5   6   6     1029.12     1066.27     23.20 o
   6   6   6       49.39       79.65     17.53 o
   7   6   6      454.08      477.55     19.42 o
   8   6   6      312.28      363.62     25.75 o
   9   6   6      215.05      214.35     22.71 o
  10   6   6      129.15      133.61     56.66 o
   1   7   6      228.36      252.26     22.70 o
   2   7   6       35.11       46.84     18.73 o
   3   7   6      871.81      891.85     22.80 o
   4   7   6       26.99       23.99     20.57 o
   5   7   6      451.82      468.24     19.73 o
   6   7   6       27.03       53.67     20.09 o
   7   7   6      109.98      135.35     20.77 o
   8   7   6      104.18       89.01     23.00 o
   9   7   6       89.96       78.82     24.82 o
  10   7   6        6.27       12.22     23.73 o
   1   8   6       54.26       71.15     23.20 o
   2   8   6      346.79      325.03     20.32 o
   3   8   6      534.31      561.77     22.83 o
   4   8   6      302.74      301.25     21.26 o
   5   8   6      142.35      142.31     21.17 o
   6   8   6      150.22      148.07     28.33 o
   7   8   6      487.05      526.88     27.09 o
   8   8   6      115.02      102.14     22.27 o
   9   8   6      187.19      165.07     37.22 o
  10   8   6       60.42       59.00     24.58 o
   1   9   6       89.76       88.51     21.03 o
   2   9   6     1763.54     1740.83     28.11 o
   3   9   6       76.11       57.51     18.78 o
   4   9   6     1800.22     1825.64     26.89 o
   5   9   6       36.42       43.33     21.36 o
   6   9   6      255.84      320.44     47.15 o
   7   9   6       20.54       27.31     18.66 o
   8   9   6      180.86      177.11     22.88 o
   9   9   6        7.49       19.66     20.81 o
  10   9   6       28.06       33.45     24.57 o
   1  10   6       29.24       17.78     26.68 o
   2  10   6      596.33      599.46     24.81 o
   3  10   6      213.40      219.94     19.63 o
   4  10   6     1189.85     1264.60     59.97 o
   5  10   6        6.54       36.10     21.37 o
   6  10   6       85.03      128.41     19.25 o
   7  10   6       94.60      105.13     23.30 o
   8  10   6      323.69      331.64     24.71 o
   9  10   6        7.15       36.55     21.38 o
   2  11   6     1184.35     1220.53     27.76 o
   3  11   6       98.56      105.84     23.37 o
   4  11   6      195.56      188.79     20.06 o
   5  11   6      154.39      157.48     19.88 o
   6  11   6      131.44      126.94     21.23 o
   7  11   6       57.37       77.65     23.72 o
   8  11   6       17.98       29.36     21.20 o
   9  11   6       24.50       58.49     24.14 o
   2  12   6      124.46      104.42     20.85 o
   3  12   6      402.20      423.84     24.26 o
   4  12   6      154.24      126.48     23.06 o
   5  12   6      311.16      353.80     20.63 o
   6  12   6       18.19       27.08     22.98 o
   7  12   6      293.93      270.21     24.47 o
   8  12   6        5.33       40.46     25.09 o
   2  13   6      318.40      347.72     25.73 o
   3  13   6      178.19      222.49     23.93 o
   4  13   6      235.67      269.93     23.41 o
   5  13   6       48.70       92.27     23.66 o
   6  13   6      248.21      234.68     24.33 o
   7  13   6       55.03       90.05     21.41 o
   8  13   6       91.63      105.93     26.57 o
   2  14   6      184.42      176.09     45.69 o
   3  14   6       39.78       51.74     23.88 o
   4  14   6      205.26      227.37     24.17 o
   5  14   6      121.93      119.71     24.11 o
   6  14   6      185.06      208.50     21.06 o
   7  14   6       43.81       75.07     26.14 o
   8  14   6      194.03      177.65     26.69 o
   2  15   6     1221.26     1138.09     62.13 o
   3  15   6        8.07       30.15     24.92 o
   4  15   6      385.85      412.37     26.20 o
   5  15   6       55.56       56.88     25.05 o
   6  15   6      112.38      116.25     25.54 o
   7  15   6       19.46        4.88     25.09 o
   3  16   6      162.98      138.21     25.99 o
   4  16   6        9.77       12.01     24.79 o
   5  16   6      228.05      251.36     25.69 o
   6  16   6       32.49       54.59     26.11 o
   3  17   6       26.17       28.95     39.61 o
   4  17   6       14.26       42.33     26.57 o
   5  17   6      127.81      143.97     27.49 o
   3  18   6       53.62       58.10     41.79 o
   4  18   6       38.59       48.25     27.35 o
   3  19   6        7.09       12.06     47.67 o
   2   0   7      698.55      707.64     29.36 o
   4   0   7      553.26      536.01     30.19 o
   6   0   7      443.31      441.30     30.19 o
   8   0   7     1023.44      987.85     32.47 o
  10   0   7       27.20       63.07     31.43 o
   1   1   7     1767.96     1846.40     27.92 o
   2   1   7        0.22       22.58     19.27 o
   3   1   7      512.06      509.01     31.23 o
   4   1   7     1073.92     1093.64     22.22 o
   5   1   7      561.60      539.80     20.69 o
   6   1   7      246.46      239.06     18.28 o
   7   1   7       27.05       13.17     20.32 o
   8   1   7       70.48       52.95     20.89 o
   9   1   7       36.36       38.27     19.28 o
  10   1   7        1.83       16.36     22.81 o
   1   2   7        6.34       15.38     19.68 o
   2   2   7        5.68        4.82     19.20 o
   3   2   7     1235.72     1266.09     22.51 o
   4   2   7       51.23       55.36     18.92 o
   5   2   7      334.57      329.67     20.18 o
   6   2   7      339.96      312.28     18.08 o
   7   2   7      345.95      353.32     20.90 o
   8   2   7       27.94       24.19     29.05 o
   9   2   7      518.82      549.49     25.23 o
  10   2   7       11.70       20.77     20.77 o
   1   3   7     5903.85     5929.50    117.77 o
   2   3   7      280.35      271.71     20.10 o
   3   3   7     2360.78     2296.14     24.40 o
   4   3   7      104.96      114.76     19.37 o
   5   3   7      654.07      681.80     22.22 o
   6   3   7       53.82       50.51     17.24 o
   7   3   7      124.89      167.41     20.42 o
   8   3   7       25.19       37.58     21.16 o
   9   3   7       11.74        9.33     21.00 o
  10   3   7        1.54       19.19     22.70 o
   1   4   7      158.10      174.72     21.15 o
   2   4   7      571.67      582.87     21.80 o
   3   4   7       24.59       38.99     20.37 o
   4   4   7      666.95      681.15     22.37 o
   5   4   7      372.76      387.18     21.54 o
   6   4   7      636.09      655.65     19.62 o
   7   4   7      209.22      210.89     25.33 o
   8   4   7      596.90      600.83     33.29 o
   9   4   7      112.52      156.66     22.14 o
  10   4   7       71.87       73.78     23.35 o
   1   5   7       99.85       91.49     17.96 o
   2   5   7       18.21       12.46     20.76 o
   3   5   7       33.35       56.15     19.71 o
   4   5   7      584.03      596.67     21.65 o
   5   5   7      298.27      294.68     20.19 o
   6   5   7      140.15      149.85     33.71 o
   7   5   7       84.68       96.40     20.69 o
   8   5   7       10.15        0.74     19.12 o
   9   5   7       14.21       32.96     22.65 o
  10   5   7       19.24       41.62     23.14 o
   1   6   7       20.51       27.09     21.61 o
   2   6   7      347.45      337.65     21.73 o
   3   6   7       76.46       69.21     20.11 o
   4   6   7      134.52      139.96     17.47 o
   5   6   7      130.92      146.24     20.01 o
   6   6   7      940.14      954.97     49.84 o
   7   6   7      166.33      190.58     37.53 o
   8   6   7      229.52      225.94     22.64 o
   9   6   7      178.02      177.41     34.33 o
  10   6   7       45.55       61.87     21.67 o
   1   7   7     2825.50     2836.47     31.33 o
   2   7   7       87.42      101.33     22.07 o
   3   7   7     2121.36     2143.96     53.66 o
   4   7   7       84.13       90.11     18.40 o
   5   7   7      433.76      450.24     22.13 o
   6   7   7       75.55       81.98     19.35 o
   7   7   7      321.58      317.68     39.19 o
   8   7   7        0.45        4.01     20.89 o
   9   7   7       16.26       37.25     23.20 o
   1   8   7       54.45       61.44     23.77 o
   2   8   7      145.77      122.74     22.40 o
   3   8   7      193.40      170.78     21.21 o
   4   8   7       65.68       68.73     21.00 o
   5   8   7      286.19      294.02     25.33 o
   6   8   7      237.64      253.75     18.87 o
   7   8   7      191.75      228.65     22.00 o
   8   8   7       62.31       72.07     19.42 o
   9   8   7      184.08      196.99     23.64 o
   1   9   7      222.66      217.55     28.12 o
   2   9   7      235.73      227.17     20.42 o
   3   9   7      124.23      123.84     22.05 o
   4   9   7      128.51      153.19     21.85 o
   5   9   7        8.84      -13.73     24.61 o
   6   9   7      156.28      180.57     22.60 o
   7   9   7       13.90       21.84     23.40 o
   8   9   7       42.30       52.51     20.89 o
   9   9   7        1.00      -12.74     24.02 o
   2  10   7      409.89      434.01     25.78 o
   3  10   7       66.71       40.47     22.88 o
   4  10   7      126.45      165.47     22.72 o
   5  10   7      171.47      143.62     32.05 o
   6  10   7      405.56      445.56     23.88 o
   7  10   7       30.01       49.33     23.73 o
   8  10   7      224.00      216.42     24.30 o
   2  11   7       67.07       94.87     21.12 o
   3  11   7      963.29     1002.82     27.71 o
   4  11   7      131.03      143.25     22.94 o
   5  11   7      184.27      202.82     26.78 o
   6  11   7       65.84       96.95     22.70 o
   7  11   7      265.68      272.62     25.09 o
   8  11   7        8.97       25.15     20.70 o
   2  12   7       49.22       44.67     28.33 o
   3  12   7      265.48      263.21     24.61 o
   4  12   7       50.17       58.84     22.98 o
   5  12   7      171.83      180.65     24.62 o
   6  12   7       13.48       30.34     23.54 o
   7  12   7      219.42      233.46     25.29 o
   8  12   7       35.35       31.47     21.30 o
   3  13   7      643.89      629.57     27.40 o
   4  13   7       35.77       28.39     23.87 o
   5  13   7      237.75      234.87     25.25 o
   6  13   7       53.28       68.04     24.24 o
   7  13   7        1.30       -3.68     26.16 o
   3  14   7       95.70       86.28     26.55 o
   4  14   7      387.92      405.29     25.45 o
   5  14   7        9.20       24.80     23.80 o
   6  14   7      364.46      385.16     26.45 o
   7  14   7       38.12       67.49     26.28 o
   3  15   7       75.57       94.57     22.18 o
   4  15   7      101.35      104.11     22.31 o
   5  15   7       69.22       63.39     25.32 o
   6  15   7       70.76       95.59     26.50 o
   3  16   7       63.98       61.14     55.55 o
   4  16   7       88.18       85.53     23.56 o
   5  16   7       30.01       37.68     26.20 o
   4  17   7        0.03        9.90     27.51 o
   2   0   8      206.97      191.49     26.68 o
   4   0   8      267.68      312.67     28.33 o
   6   0   8      757.59      808.56     31.85 o
   8   0   8      273.28      285.37     31.85 o
   1   1   8      103.69      105.84     22.00 o
   2   1   8     2187.21     2181.16     30.30 o
   3   1   8      250.82      237.61     20.67 o
   4   1   8      558.24      558.44     22.49 o
   5   1   8       52.64       64.75     21.29 o
   6   1   8      260.69      280.80     20.76 o
   7   1   8       76.93       73.03     20.98 o
   8   1   8       30.00       33.36     21.86 o
   9   1   8        7.09       27.36     23.09 o
   1   2   8      185.84      169.99     20.46 o
   2   2   8       13.38        7.84     19.51 o
   3   2   8      106.60      131.06     35.26 o
   4   2   8      177.43      157.78     20.10 o
   5   2   8      674.51      741.65     21.71 o
   6   2   8       45.02       41.60     23.78 o
   7   2   8      545.52      551.74     22.59 o
   8   2   8       53.60       66.90     37.53 o
   9   2   8      103.25       91.05     23.10 o
   1   3   8       95.28      104.99     21.10 o
   2   3   8      145.84      157.19     20.78 o
   3   3   8       39.27       77.27     20.52 o
   4   3   8       11.80       27.12     18.01 o
   5   3   8      451.79      429.37     22.55 o
   6   3   8      246.53      229.20     21.72 o
   7   3   8       94.76      114.91     21.92 o
   8   3   8        9.48       54.27     26.68 o
   9   3   8       11.23       -4.00     20.85 o
   1   4   8       24.60       28.45     20.73 o
   2   4   8       99.47      117.57     18.36 o
   3   4   8      428.42      437.16     21.73 o
   4   4   8       99.53      100.56     21.40 o
   5   4   8      165.97      182.66     20.32 o
   6   4   8      337.28      348.71     21.55 o
   7   4   8      341.69      351.99     22.00 o
   8   4   8      219.42      266.01     22.29 o
   9   4   8       19.82       16.70     23.01 o
   1   5   8       36.88       50.18     21.60 o
   2   5   8     1581.71     1649.54     49.73 o
   3   5   8       57.97       73.52     20.61 o
   4   5   8     1107.02     1152.90     47.25 o
   5   5   8       69.27       73.80     21.35 o
   6   5   8      123.12      154.92     20.90 o
   7   5   8        2.41       17.30     21.10 o
   8   5   8       46.70       66.27     22.17 o
   9   5   8        0.32       33.88     22.84 o
   1   6   8       54.46       60.38     22.02 o
   2   6   8       27.36       24.93     21.71 o
   3   6   8      224.63      233.31     21.17 o
   4   6   8      182.43      180.94     24.50 o
   5   6   8      167.38      173.19     22.17 o
   6   6   8       90.08      115.81     19.35 o
   7   6   8      360.90      413.71     37.53 o
   8   6   8      183.79      195.92     28.54 o
   9   6   8       54.68       68.87     23.81 o
   1   7   8      110.00      112.29     27.30 o
   2   7   8        6.30       14.06     21.36 o
   3   7   8       26.28       33.88     21.70 o
   4   7   8        2.63       16.18     20.99 o
   5   7   8      386.74      395.10     37.95 o
   6   7   8       59.44       52.13     22.24 o
   7   7   8       34.74       52.15     28.95 o
   8   7   8        2.69        6.08     22.26 o
   2   8   8       20.66       13.51     19.76 o
   3   8   8      340.29      344.01     23.34 o
   4   8   8       19.96       33.13     28.74 o
   5   8   8      316.65      368.48     22.33 o
   6   8   8       52.50       67.64     21.16 o
   7   8   8      303.98      270.69     23.90 o
   8   8   8       48.80       68.25     22.89 o
   2   9   8     1608.69     1688.11     38.98 o
   3   9   8        1.10        7.45     22.40 o
   4   9   8      751.45      746.52     28.74 o
   5   9   8       24.44       15.81     23.39 o
   6   9   8      152.33      185.47     21.99 o
   7   9   8       19.34       34.16     23.85 o
   8   9   8        8.17        3.64     23.26 o
   2  10   8       28.72      -14.19     24.64 o
   3  10   8       25.16        3.53     23.10 o
   4  10   8      140.72      122.13     23.43 o
   5  10   8        9.92       22.70     22.57 o
   6  10   8      105.78      146.32     23.65 o
   7  10   8       24.52       16.54     24.29 o
   2  11   8      440.68      507.26     25.23 o
   3  11   8       63.99       59.87     24.46 o
   4  11   8      226.83      232.11     21.41 o
   5  11   8      213.27      197.71     23.70 o
   6  11   8        9.48       11.88     24.34 o
   7  11   8       18.81       39.89     24.63 o
   3  12   8      246.34      254.85     22.89 o
   4  12   8       27.02       28.84     23.93 o
   5  12   8      235.32      248.07     25.51 o
   6  12   8       12.32       37.58     21.49 o
   7  12   8      370.35      345.02     27.56 o
   3  13   8       34.52       54.78     26.99 o
   4  13   8      233.08      213.51     26.19 o
   5  13   8       75.75       88.00     22.54 o
   6  13   8       35.97       31.43     25.29 o
   3  14   8        6.70       27.09     25.85 o
   4  14   8       52.95       66.95     27.05 o
   5  14   8       51.54       22.94     26.45 o
   4  15   8      147.76      149.00     23.64 o
   2   0   9       29.92       27.50     27.09 o
   4   0   9      358.18      362.30     29.16 o
   6   0   9      252.32      277.31     30.19 o
   8   0   9      245.72      235.54     33.50 o
   1   1   9      683.21      649.81     21.79 o
   2   1   9       73.14       66.45     20.54 o
   3   1   9      214.13      244.14     21.57 o
   4   1   9      340.04      358.85     44.25 o
   5   1   9      369.39      373.32     21.42 o
   6   1   9      117.47      121.84     24.82 o
   7   1   9       16.53       33.51     22.00 o
   8   1   9       29.90       15.75     22.22 o
   1   2   9      124.24      120.88     23.17 o
   2   2   9       28.02       46.76     22.30 o
   3   2   9      407.42      424.10     38.05 o
   4   2   9       42.34       58.05     20.47 o
   5   2   9      249.18      252.43     21.49 o
   6   2   9       70.05       81.38     21.35 o
   7   2   9      199.24      232.63     22.59 o
   8   2   9        6.18       26.68     22.96 o
   1   3   9     1494.63     1479.81     33.50 o
   2   3   9       23.02       25.05     21.29 o
   3   3   9      997.01     1007.28     37.12 o
   4   3   9      206.33      192.36     22.23 o
   5   3   9      268.82      277.75     37.33 o
   6   3   9       17.95       21.61     21.06 o
   7   3   9       52.33       73.72     22.08 o
   8   3   9        7.04       -2.00     23.32 o
   2   4   9      175.76      181.27     21.90 o
   3   4   9      195.13      206.72     22.11 o
   4   4   9      273.18      295.23     22.52 o
   5   4   9      200.66      185.86     21.35 o
   6   4   9      263.97      267.76     19.73 o
   7   4   9       47.20       63.69     22.08 o
   8   4   9      229.46      249.15     23.67 o
   2   5   9       27.80       35.87     21.37 o
   3   5   9       21.96       31.28     21.99 o
   4   5   9       91.91      117.10     22.00 o
   5   5   9      121.41      135.80     19.08 o
   6   5   9      155.63      186.91     23.49 o
   7   5   9        9.28       12.93     23.97 o
   8   5   9       20.89       28.08     23.24 o
   2   6   9      156.86      143.73     22.71 o
   3   6   9       47.64       54.48     22.59 o
   4   6   9      222.20      249.42     22.64 o
   5   6   9      105.45      125.32     22.96 o
   6   6   9      416.52      428.61     21.79 o
   7   6   9       95.58      121.45     24.18 o
   8   6   9       22.90       14.13     20.95 o
   2   7   9       35.45       38.42     23.29 o
   3   7   9      841.50      775.30     25.78 o
   4   7   9       11.44       12.98     19.28 o
   5   7   9      159.00      141.38     20.23 o
   6   7   9       12.09        8.87     23.09 o
   7   7   9      117.63      121.64     24.77 o
   2   8   9       17.06       12.82     23.40 o
   3   8   9       96.51      154.35     29.78 o
   4   8   9       23.47       60.82     23.49 o
   5   8   9       96.92      127.56     28.43 o
   6   8   9       84.09       81.83     22.19 o
   7   8   9      104.80      132.76     23.49 o
   2   9   9       21.39       55.80     24.69 o
   3   9   9       94.87       87.61     21.14 o
   4   9   9      125.34      100.30     23.67 o
   5   9   9       23.27       26.92     20.93 o
   6   9   9       96.35      109.99     24.34 o
   7   9   9       10.00        1.41     21.41 o
   2  10   9       65.33      118.49     24.19 o
   3  10   9       23.22       12.17     24.89 o
   4  10   9      139.38      125.36     25.17 o
   5  10   9       13.31       28.87     24.43 o
   6  10   9      255.38      223.05     25.19 o
   3  11   9      426.13      389.07     27.60 o
   4  11   9       38.04       32.12     24.36 o
   5  11   9       69.29       63.32     25.07 o
   6  11   9       45.72       83.87     22.01 o
   3  12   9       55.71       83.42     27.79 o
   4  12   9        0.57       11.39     26.51 o
   5  12   9      100.32      105.87     25.94 o
   3  13   9      282.25      276.69     32.47 o
   4  13   9        5.33       -2.35     27.74 o
   2   0  10      817.21      818.48     32.67 o
   4   0  10      255.35      311.84     31.23 o
   6   0  10      107.74      119.11     30.81 o
   2   1  10      650.47      640.44     32.26 o
   3   1  10       47.73       24.87     20.76 o
   4   1  10      196.56      175.32     22.84 o
   5   1  10       89.84      137.60     25.44 o
   6   1  10       71.37       69.12     22.45 o
   7   1  10       36.09       63.27     23.47 o
   2   2  10       31.04       25.64     23.69 o
   3   2  10       65.97       98.75     22.32 o
   4   2  10       74.85       69.12     25.75 o
   5   2  10      253.78      244.96     22.37 o
   6   2  10        0.14       30.68     40.53 o
   7   2  10      245.03      247.72     23.91 o
   2   3  10      133.28      153.64     22.67 o
   3   3  10      146.92      156.40     22.79 o
   4   3  10       91.56       94.22     24.56 o
   5   3  10       99.04      112.57     23.23 o
   6   3  10       52.15       50.04     22.88 o
   7   3  10       56.48       88.97     23.61 o
   2   4  10      258.08      303.37     23.23 o
   3   4  10       10.42      -13.07     21.75 o
   4   4  10      143.93      140.86     27.92 o
   5   4  10       85.25       75.44     28.23 o
   6   4  10      128.14       87.99     38.36 o
   7   4  10       27.37       32.23     23.61 o
   2   5  10      848.83      866.16     77.03 o
   3   5  10       41.52       44.76     22.85 o
   4   5  10      301.09      316.50     25.02 o
   5   5  10       33.81       43.99     22.01 o
   6   5  10      118.88       67.77     37.64 o
   2   6  10       87.72      103.14     25.02 o
   3   6  10       66.76       75.61     23.28 o
   4   6  10      209.69      208.81     23.99 o
   5   6  10      133.95      132.54     23.79 o
   6   6  10       16.81       36.80     20.37 o
   2   7  10       32.56       38.46     29.98 o
   3   7  10      110.06      113.66     24.68 o
   4   7  10       31.16       50.25     25.44 o
   5   7  10      130.73      144.04     24.09 o
   6   7  10        0.68       23.21     24.29 o
   3   8  10       98.95       99.36     25.13 o
   4   8  10       17.10       34.63     24.95 o
   5   8  10       71.96       82.80     21.84 o
   3   9  10       29.42       26.86     22.09 o
   4   9  10      234.07      205.04     22.73 o
   5   9  10       20.00       51.10     26.12 o
   3  10  10       24.19       56.03     27.48 o
   4  10  10      105.11      175.28     31.02 o
   3  11  10       18.00       12.41     31.64 o
   4  11  10       72.81       61.09     27.19 o
   4   0  11       35.93       26.47     31.02 o
   3   1  11      170.52      152.88     23.97 o
   4   1  11       53.02       47.37     22.74 o
   5   1  11       69.09       49.42     24.67 o
   3   2  11      388.02      376.65     24.81 o
   4   2  11       33.98       21.45     22.29 o
   5   2  11       55.66       99.14     23.03 o
   3   3  11      159.36      188.70     26.32 o
   4   3  11       39.49       54.34     24.38 o
   5   3  11       89.17      116.16     25.17 o
   3   4  11       43.25       47.00     24.14 o
   4   4  11       92.22      107.93     24.64 o
   5   4  11       18.14       12.07     23.54 o
   3   5  11       19.95       17.02     23.81 o
   4   5  11       93.02       86.77     22.18 o
   5   5  11       29.67       47.45     25.20 o
   3   6  11       92.64      119.00     25.78 o
   4   6  11       75.03       94.15     24.92 o
   3   7  11      184.63      194.32     26.68 o
   4   7  11        0.00       11.59     29.57 o
   3   8  11      103.82      132.36     23.42 o
 
